# Supplementary material for: A new genus and a new species in the tribe Eryciini (Diptera, Tachinidae) from Area de Conservación Guanacaste in north-western Costa Rica
Source: Biodivers Data J. 2025 Dec 17;13:e161853. doi: 10.3897/BDJ.13.e161853 (PMC12739468; doi:10.3897/BDJ.13.e161853)
Supplement: XML Treatment for Santarosamyia [file BDJ.13.e161853-treatment1.xml]

<!DOCTYPE tp:taxon-treatment
  PUBLIC "-//TaxonX//DTD Taxonomic Treatment Publishing DTD v0 20100105//EN" "tax-treatment-NSO.dtd">
<tp:taxon-treatment xmlns:tp="http://www.plazi.org/taxpub"><tp:treatment-meta><mixed-citation publication-type="journal"><person-group><name><surname>Fleming</surname><given-names>A.J.</given-names></name><name><surname>Smith</surname><given-names>M. Alex</given-names></name><name><surname>Hallwachs</surname><given-names>Winnie</given-names></name><name><surname>Janzen</surname><given-names>Daniel</given-names></name></person-group><article-title>A new genus and a new species in the tribe <tp:taxon-name><tp:taxon-name-part taxon-name-part-type="tribe">Eryciini</tp:taxon-name-part></tp:taxon-name> (<tp:taxon-name><tp:taxon-name-part taxon-name-part-type="order">Diptera</tp:taxon-name-part></tp:taxon-name>, <tp:taxon-name><tp:taxon-name-part taxon-name-part-type="family">Tachinidae</tp:taxon-name-part></tp:taxon-name>) from Area de Conservación Guanacaste in north-western Costa Rica</article-title><source>Biodivers Data J</source><day>17</day><month>12</month><year>2025</year><volume>13</volume><pub-id pub-id-type="doi">10.3897/BDJ.13.e161853</pub-id></mixed-citation></tp:treatment-meta><tp:nomenclature><tp:taxon-name>
            <object-id xmlns:xlink="http://www.w3.org/1999/xlink" content-type="arpha" xlink:type="simple">AE6DB8A0-7B1B-58EB-A993-B29B5DCA520A</object-id>
            <tp:taxon-name-part taxon-name-part-type="genus">Santarosamyia</tp:taxon-name-part>
            <object-id xmlns:xlink="http://www.w3.org/1999/xlink" content-type="zoobank" xlink:type="simple" object-id-type="ZooBank">D3F4D2B8-ADC4-4B0A-B1A8-7B32AB47CF23</object-id>
          </tp:taxon-name><tp:taxon-authority>Fleming &amp; Wood</tp:taxon-authority><tp:taxon-status xmlns:xlink="http://www.w3.org/1999/xlink" xlink:type="simple">gen. nov.</tp:taxon-status><tp:nomenclature-citation-list><tp:nomenclature-citation><tp:taxon-name>
                <tp:taxon-name-part taxon-name-part-type="genus" reg="Santarosamyia"/>
              </tp:taxon-name><comment><bold><italic><tp:taxon-name><tp:taxon-name-part taxon-name-part-type="genus" reg="Phorocera"/><tp:taxon-name-part taxon-name-part-type="species" reg="erecta">erecta</tp:taxon-name-part></tp:taxon-name></italic></bold> Coquillett, 1902: 112 (<italic><tp:taxon-name><tp:taxon-name-part taxon-name-part-type="genus" reg="Phorocera">Phorocera</tp:taxon-name-part></tp:taxon-name></italic>). Holotype female (USNM: USNMENT01789077) (examined by AJF). Type locality: USA, Arkansas, Camden. <bold>comb. nov.</bold></comment></tp:nomenclature-citation><tp:nomenclature-citation><tp:taxon-name>
                <tp:taxon-name-part taxon-name-part-type="genus" reg="Exorista"/>
                <tp:taxon-name-part taxon-name-part-type="species" reg="loxostegeae">loxostegeae</tp:taxon-name-part>
              </tp:taxon-name><comment> Reinhard, 1922: 331 (<italic><tp:taxon-name><tp:taxon-name-part taxon-name-part-type="genus" reg="Exorista">Exorista</tp:taxon-name-part></tp:taxon-name></italic>). Syntypes, 14 males and 10 females (CNC) (examined by AJF). Type localities: USA, Texas, College Station.</comment></tp:nomenclature-citation><tp:nomenclature-citation><tp:taxon-name>
                <tp:taxon-name-part taxon-name-part-type="genus" reg="Santarosamyia"/>
              </tp:taxon-name><comment><bold><italic><tp:taxon-name><tp:taxon-name-part taxon-name-part-type="genus" reg="Phorocera"/><tp:taxon-name-part taxon-name-part-type="species" reg="unipilum">unipilum</tp:taxon-name-part></tp:taxon-name></italic></bold> Aldrich &amp; Webber, 1924: 83 (<tp:taxon-name><tp:taxon-name-part taxon-name-part-type="genus" reg="Phorocera">Phorocera</tp:taxon-name-part> (<tp:taxon-name-part taxon-name-part-type="subgenus" reg="Neopales">Neopales</tp:taxon-name-part>)</tp:taxon-name>). Holotype male (USNM: USNMENT01789003) (examined by AJF). Type locality: USA, Oregon, Hood River. Nearctic species. <bold>comb. nov.</bold></comment></tp:nomenclature-citation><tp:nomenclature-citation><tp:taxon-name>
                <tp:taxon-name-part taxon-name-part-type="genus" reg="Santarosamyia"/>
              </tp:taxon-name><comment><bold><italic><tp:taxon-name><tp:taxon-name-part taxon-name-part-type="genus" reg="Santarosamyia"/><tp:taxon-name-part taxon-name-part-type="species" reg="woodorum">woodorum</tp:taxon-name-part></tp:taxon-name></italic></bold> Fleming &amp; Wood, 2025. Holotype male (CNC: DHJPAR0019111). Type locality: Costa Rica, Guanacaste, Area de Conservacíon Guanacaste, Sector Santa Rosa. <bold>sp. nov.</bold></comment></tp:nomenclature-citation><tp:nomenclature-citation><tp:taxon-name><tp:taxon-name-part taxon-name-part-type="genus">Santarosamyia</tp:taxon-name-part> <tp:taxon-name-part taxon-name-part-type="species">woodorum</tp:taxon-name-part></tp:taxon-name><comment> Fleming &amp; Wood, 2025. Type species.</comment></tp:nomenclature-citation></tp:nomenclature-citation-list></tp:nomenclature><tp:treatment-sec sec-type="Description"><title>Description</title><p><bold>Male</bold>, <bold>Head</bold>: head slightly wider than thorax; vertex 1/4–1/3 head width; gena 1/6 of head height, approximately 1/5 of eye height; head width approximately 1/2 of height at widest point, giving it a slightly protruding character when viewed laterally, with one row of frontal setae, these extending well below base of pedicel and one pair of reclinate orbital setae, nearly in line with frontal row; frontal vitta at least as wide as either parafrontal, ocellar setae present and proclinate; eye densely setulose; parafacial bare and narrow; fronto-orbital plate ranging from shining silver to gold, with a sparse vestiture of short black irregularly inserted setulae; lower margin of face level with vibrissa; facial ridge with strong robust setae, along at least 1/3–2/3 its length almost reaching height of lowest frontal seta; pedicel black; postpedicel black, 6x as long as pedicel in males and 4x as long as pedicel in females; arista bare, usually distinctly-thickened on basal 4/5 almost to tip, palpus black to dark brown and setulose.</p><p><bold>Thorax</bold>: scutum ranging from dark grey-back to brilliant gold; 4–5 dorsal vittae, these can often be bold and unbroken to only scarcely present under certain angles of light, outer pair broken at suture; prosternum setose; postpronotum bearing 4–5 setae, middle basal seta in line with outer and inner basal setae; anterior margin of anepisternum setulose with long hair-like black setulae. Thoracic chaetotaxy: acrostichal setae 3:3; dorsocentral setae 3:4; intra-alar setae 3:3; supra-alar setae 2:3; 3–4 katepisternal setae often widely spaced such that anterior katepisteral seta is closely paired with anterior ventral katepisternal seta; scutellum ground colour black with tomentosity ranging from nearly glabrous black to gold tomentose, with one pair of discal setae and three pairs of long flat marginal setae of subequal length; apical setae strong and crossed, inserted on the same plane as marginal setae, in some cases, at an upward angle from the plane of the rest of the scutellar marginal setae. <bold>Legs</bold>: black, with yellow pulvilli of varying length; hind coxae bare. Anterodorsal row of setae on hind tibia ciliate with up to 3–4 longer setae emerging above the rest. <bold>Wing</bold>: mostly pale translucent, to slightly hyaline; wing vein R<sub>4+5</sub> setose, bearing only 1–3 setulae at base; calypters ranging from white to slightly yellow infuscate, almost amber coloured.</p><p><bold>Abdomen</bold>: ground colour black dorsally with some orange laterally, tomentosity ranging from greyish–brown to nearly glabrous black; abdominal tomentosity ranging from strikingly gold to dull grey, often forming conspicuous anterior bands on dorsal surfaces of tergites, bisected by a narrow median black stripe; mid-dorsal depression on ST1+2 ranging from halfway across tergite to almost reaching to hind margin; one pair of median marginal setae present on ST1+2–T3 and a complete marginal row on T4 and T5; median discal setae present on T3–T5.</p><p><bold>Male terminalia</bold>: sternite 5 with a deeply excavated median cleft along posterior edge, approximately 1.4x as wide as long, V-shaped, inner margins covered in dense tomentum; posterior lobes flattened somewhat apically, 2–3 strong setae surrounded by many shorter, weaker setulae; unsclerotised "window" on anterior plate of sternite 5 almost entirely translucent, shape ranging from rectangular to almost indistinct directly basal to posterior lobes. Epandrium setulose, cercus triangular, slightly longer than surstyli; cercus apically pointed, completely separate along most of its entire length. Cercus in lateral view, with a slight downward curve at apex, appearing slightly clubbed appearance to sharp and smoothly curved almost beak-like appearance, densely setulose along basal 2/3. Surstylus in lateral view, wide and robust, round medially, rounded and blunt at apex, not tapering to a point, giving the structure a wide digitate appearance; surstylus not fused with epandrium; when viewed dorsally, surstyli wide, slightly divergent, bearing a slight outward bend at apices. Pregonite broad, well-developed, apically rounded, blunt, with 6–7 setae along margin. Postgonite, slightly narrowed, up to 1/3 as wide as pregonite, sharply curved at apex. Basiphallus with a well-developed narrow elongate epiphallus; distiphallus broad with a thickened median process of the dorsal sclerite on its posterior surface pointed with a distinctive downward curve at apex and a broad, lateroventral sclerite, on the anterior surface also curving downwards at the apex.</p><p><bold>Female</bold>, as in male, differing in the following traits: <bold>Head</bold>: bearing two pairs of proclinate orbital setae, frons wider than males. <bold>Abdomen</bold>: often slightly more globose than males. In those cases where sexual dimorphism is observed, the differing character states are mentioned in the species description.</p></tp:treatment-sec><tp:treatment-sec sec-type="Diagnosis"><title>Diagnosis</title><p>The genus <italic><tp:taxon-name><tp:taxon-name-part taxon-name-part-type="genus" reg="Santarosamyia">Santarosamyia</tp:taxon-name-part></tp:taxon-name></italic> can be recognised by the combination of the following character states. Head, frons with a single row of frontal setae, parafacial bare, facial ridge strongly setose along lower 1/2–5/8, ocellar setae well developed and proclinate, eyes setulose, with distinct ommatrichia present and distance between eye and facial margin greater than 1/6 head height. Thorax, postpronotum with middle basal seta in a straight line, first postsutural supra-alar seta, as long and stout as first postsutural dorsocentral seta, 4 katepisternal setae, apical scutellar setae long and crossed often angled upwardly, but sometimes flat. Legs, hind coxa bare on postero-apical margin, tibia of last leg ciliate along posteroventral margin. It can be distinguished from <italic><tp:taxon-name><tp:taxon-name-part taxon-name-part-type="genus" reg="Lespesia">Lespesia</tp:taxon-name-part></tp:taxon-name></italic> by the presence of both median discal and median marginal abdominal setae on tergites 2–4; it is distinguished from <italic><tp:taxon-name><tp:taxon-name-part taxon-name-part-type="genus" reg="Nilea">Nilea</tp:taxon-name-part></tp:taxon-name></italic> by its DNA barcode and the distinctive curvature at the apex of the median process of the dorsal sclerite, which is straight in both <italic><tp:taxon-name><tp:taxon-name-part taxon-name-part-type="genus" reg="Nilea">Nilea</tp:taxon-name-part></tp:taxon-name></italic> and <italic><tp:taxon-name><tp:taxon-name-part taxon-name-part-type="genus" reg="Lespesia">Lespesia</tp:taxon-name-part></tp:taxon-name></italic> and presents as a distinctive character of the postabdomen in the new genus.</p><p>The phylogeny of 181 BINS from 12 genera of tachinid flies reared in ACG Costa Rica from the <tp:taxon-name><tp:taxon-name-part taxon-name-part-type="tribe">Eryciini</tp:taxon-name-part></tp:taxon-name> was estimated using the Maximum Likelihood method and General Time Reversible model (<xref ref-type="bibr" rid="B13238217">Nei and Kumar 2023</xref>) in MEGA11 (<xref ref-type="bibr" rid="B13238225">Tamura et al. 2021</xref>) (Fig. <xref ref-type="fig" rid="F13067708">3</xref>). <italic><tp:taxon-name><tp:taxon-name-part taxon-name-part-type="genus" reg="Santarosamyia">Santarosamyia</tp:taxon-name-part></tp:taxon-name></italic> is, on average, 12% divergent from other genera within the ACG <tp:taxon-name><tp:taxon-name-part taxon-name-part-type="tribe">Eryciini</tp:taxon-name-part></tp:taxon-name> and the average divergence between genera was 12%. Sequence divergence between genera was estimated using the Maximum Composite Likelihood model in MEGA11. Sample information is provided in Suppl. materials <xref ref-type="supplementary-material" rid="S13458539">1</xref>, <xref ref-type="supplementary-material" rid="S13458540">2</xref>.</p><p>A phylogeny of 71 public sequences of <italic><tp:taxon-name><tp:taxon-name-part taxon-name-part-type="genus" reg="Santarosamyia">Santarosamyia</tp:taxon-name-part></tp:taxon-name></italic> (<italic><tp:taxon-name><tp:taxon-name-part taxon-name-part-type="genus" reg="Santarosamyia"/><tp:taxon-name-part taxon-name-part-type="species" reg="woodorum">woodorum</tp:taxon-name-part></tp:taxon-name></italic> and <italic><tp:taxon-name><tp:taxon-name-part taxon-name-part-type="genus" reg="Santarosamyia"/><tp:taxon-name-part taxon-name-part-type="species" reg="unipilum">unipilum</tp:taxon-name-part></tp:taxon-name></italic>) and of public sequences of <italic><tp:taxon-name><tp:taxon-name-part taxon-name-part-type="genus" reg="Nilea">Nilea</tp:taxon-name-part></tp:taxon-name></italic> was estimated using the Maximum Likelihood method and General Time Reversible model (<xref ref-type="bibr" rid="B13238217">Nei and Kumar 2023</xref>) in MEGA11 (<xref ref-type="bibr" rid="B13238225">Tamura et al. 2021</xref>) (Fig. <xref ref-type="fig" rid="F13067714">4</xref>). Our results suggest <italic><tp:taxon-name><tp:taxon-name-part taxon-name-part-type="genus" reg="Santarosamyia">Santarosamyia</tp:taxon-name-part></tp:taxon-name></italic> is, on average, 10% divergent from <italic><tp:taxon-name><tp:taxon-name-part taxon-name-part-type="genus" reg="Nilea">Nilea</tp:taxon-name-part></tp:taxon-name></italic> and the average divergence within <italic><tp:taxon-name><tp:taxon-name-part taxon-name-part-type="genus" reg="Nilea">Nilea</tp:taxon-name-part></tp:taxon-name></italic> is 5%. Sequence divergence between genera was estimated using the Maximum Composite Likelihood model in MEGA1 (associated data provided in Suppl. material <xref ref-type="supplementary-material" rid="S13458541">3</xref>). Within Costa Rican <italic><tp:taxon-name><tp:taxon-name-part taxon-name-part-type="genus" reg="Santarosamyia">Santarosamyia</tp:taxon-name-part></tp:taxon-name></italic> collected in ACG, there was only one specimen that posessed a single base-pair of variation in the DNA barcode region (an asynonymous A/G transition variation) and is 10% divergent from species of <italic><tp:taxon-name><tp:taxon-name-part taxon-name-part-type="genus" reg="Nilea">Nilea</tp:taxon-name-part></tp:taxon-name></italic>. <italic><tp:taxon-name><tp:taxon-name-part taxon-name-part-type="genus" reg="Santarosamyia">S.</tp:taxon-name-part> <tp:taxon-name-part taxon-name-part-type="species" reg="woodorum">woodorum</tp:taxon-name-part></tp:taxon-name></italic> DNA barcode sequences are AT rich, as is characteristic for insect mitochondrial DNA (AT content is 70.02%).</p></tp:treatment-sec><tp:treatment-sec sec-type="Etymology"><title>Etymology</title><p>The prefix of the compound name <italic><tp:taxon-name><tp:taxon-name-part taxon-name-part-type="genus" reg="Santarosamyia">Santarosamyia</tp:taxon-name-part></tp:taxon-name></italic> refers to the locality where the holotype of the type species was collected (“Parque Nacional Santa Rosa” which is today Sector Santa Rosa of ACG). The suffix “myia” is in reference to the Greek word for fly.</p></tp:treatment-sec><tp:treatment-sec sec-type="Distribution"><title>Distribution</title><p>Widespread throught the Nearctic and Mesoamerican Regions, its range including Canada and USA, south to Costa Rica.</p></tp:treatment-sec><tp:treatment-sec sec-type="Ecology"><title>Ecology</title><p>To date, <italic><tp:taxon-name><tp:taxon-name-part taxon-name-part-type="genus" reg="Santarosamyia">Santarosamyia</tp:taxon-name-part></tp:taxon-name></italic> has been reared from <tp:taxon-name><tp:taxon-name-part taxon-name-part-type="order">Lepidoptera</tp:taxon-name-part></tp:taxon-name> larvae in the families: <tp:taxon-name><tp:taxon-name-part taxon-name-part-type="family">Crambidae</tp:taxon-name-part></tp:taxon-name>, <tp:taxon-name><tp:taxon-name-part taxon-name-part-type="family">Geometridae</tp:taxon-name-part></tp:taxon-name>, <tp:taxon-name><tp:taxon-name-part taxon-name-part-type="family">Olethreutidae</tp:taxon-name-part></tp:taxon-name> and <tp:taxon-name><tp:taxon-name-part taxon-name-part-type="family">Pyralidae</tp:taxon-name-part></tp:taxon-name>.</p></tp:treatment-sec><tp:treatment-sec sec-type="Taxon discussion"><title>Taxon discussion</title><p><italic><tp:taxon-name><tp:taxon-name-part taxon-name-part-type="genus" reg="Santarosamyia">Santarosamyia</tp:taxon-name-part></tp:taxon-name></italic> keys out in the Manual of Nearctic <tp:taxon-name><tp:taxon-name-part taxon-name-part-type="order">Diptera</tp:taxon-name-part></tp:taxon-name> (<xref ref-type="bibr" rid="B11226694">Wood 1987</xref>) with couplets 43 and 46 along with <italic><tp:taxon-name><tp:taxon-name-part taxon-name-part-type="genus" reg="Nilea">Nilea</tp:taxon-name-part></tp:taxon-name></italic>. However, <italic><tp:taxon-name><tp:taxon-name-part taxon-name-part-type="genus" reg="Santarosamyia">Santarosamyia</tp:taxon-name-part></tp:taxon-name></italic> does not consistently possess horizontally directed apical scutellar setae, nor the diagnostic placement of the katepisternal setae, both features used to distinguish <italic><tp:taxon-name><tp:taxon-name-part taxon-name-part-type="genus" reg="Nilea">Nilea</tp:taxon-name-part></tp:taxon-name></italic> from <italic><tp:taxon-name><tp:taxon-name-part taxon-name-part-type="genus" reg="Lespesia">Lespesia</tp:taxon-name-part></tp:taxon-name></italic>. In the Manual of Central American <tp:taxon-name><tp:taxon-name-part taxon-name-part-type="order">Diptera</tp:taxon-name-part></tp:taxon-name> (<xref ref-type="bibr" rid="B11226733">Wood and Zumbado 2010</xref>), it keys out with <italic><tp:taxon-name><tp:taxon-name-part taxon-name-part-type="genus" reg="Lespesia">Lespesia</tp:taxon-name-part></tp:taxon-name></italic> in couplet 57. It is distinguished from these closely-related genera by the presence of discal setae on tergites 3 and 4.</p></tp:treatment-sec><tp:treatment-sec><!--Section generated to contain objects referenced in tp:taxon-treatment.--><fig id="F13067708" position="float" orientation="portrait"><object-id xmlns:xlink="http://www.w3.org/1999/xlink" content-type="arpha" xlink:type="simple">4BFE532B-CFE1-534B-8AEF-6168B2673FB5</object-id><object-id xmlns:xlink="http://www.w3.org/1999/xlink" content-type="doi" xlink:type="simple">10.3897/BDJ.13.e161853.figure8a</object-id><label>Figure 3.</label><caption><p>Phylogeny of 181 BINS from 12 genera of tachinid flies reared in ACG Costa Rica from the <tp:taxon-name><tp:taxon-name-part taxon-name-part-type="tribe">Eryciini</tp:taxon-name-part></tp:taxon-name>. <italic><tp:taxon-name><tp:taxon-name-part taxon-name-part-type="genus" reg="Santarosamyia">Santarosamyia</tp:taxon-name-part></tp:taxon-name></italic> <bold>gen. nov.</bold> shown in red.</p></caption><graphic xmlns:xlink="http://www.w3.org/1999/xlink" xlink:href="bdj-13-e161853-g003.png" position="float" id="oo_1402647.png" orientation="portrait" xlink:type="simple"><uri content-type="original_file" xlink:type="simple">https://binary.pensoft.net/fig/1402647</uri></graphic></fig><supplementary-material xmlns:xlink="http://www.w3.org/1999/xlink" id="S13458539" orientation="portrait" position="float" xlink:type="simple"><object-id content-type="arpha" xlink:type="simple">24D85790-5F61-590A-ACA7-C3D3B0665D3C</object-id><object-id content-type="doi" xlink:type="simple">10.3897/BDJ.13.e161853.suppl1</object-id><label>Supplementary material 1</label><caption><p>Figure 3 Sample Information</p></caption><statement content-type="dataType"><label>Data type</label><p>table</p></statement><statement content-type="notes"><label>Brief description</label><p>Supplemental table X containing metadata associated with samples in Figure 3.</p></statement><p>File: oo_1402648.xlsx</p><media xlink:href="bdj-13-e161853-s001.xlsx" mimetype="Microsoft Excel Document" mime-subtype="xlsx" position="float" orientation="portrait" xlink:type="simple"><uri content-type="original_file" xlink:type="simple">https://binary.pensoft.net/file/1402648</uri></media><attrib specific-use="authors">M. Alex Smith</attrib></supplementary-material><supplementary-material xmlns:xlink="http://www.w3.org/1999/xlink" id="S13458540" orientation="portrait" position="float" xlink:type="simple"><object-id content-type="arpha" xlink:type="simple">C50AFC32-5664-52FC-8DAD-39A0FF9F02E7</object-id><object-id content-type="doi" xlink:type="simple">10.3897/BDJ.13.e161853.suppl2</object-id><label>Supplementary material 2</label><caption><p>Figure 3 Sample information 2</p></caption><statement content-type="dataType"><label>Data type</label><p>table</p></statement><statement content-type="notes"><label>Brief description</label><p>Supplemental Table Y pairwise intergeneric percentage of base substitutions per site derived by averaging over all sequence pairs between genera.</p></statement><p>File: oo_1402649.xlsx</p><media xlink:href="bdj-13-e161853-s002.xlsx" mimetype="Microsoft Excel Document" mime-subtype="xlsx" position="float" orientation="portrait" xlink:type="simple"><uri content-type="original_file" xlink:type="simple">https://binary.pensoft.net/file/1402649</uri></media><attrib specific-use="authors">M. Alex Smith</attrib></supplementary-material><fig id="F13067714" position="float" orientation="portrait"><object-id xmlns:xlink="http://www.w3.org/1999/xlink" content-type="arpha" xlink:type="simple">3A89B9C1-9179-518D-8F43-6E71EBDA26ED</object-id><object-id xmlns:xlink="http://www.w3.org/1999/xlink" content-type="doi" xlink:type="simple">10.3897/BDJ.13.e161853.figure6a</object-id><label>Figure 4.</label><caption><p>Phylogeny of 71 public sequences of <italic><tp:taxon-name><tp:taxon-name-part taxon-name-part-type="genus" reg="Santarosamyia">Santarosamyia</tp:taxon-name-part></tp:taxon-name></italic> (<italic><tp:taxon-name><tp:taxon-name-part taxon-name-part-type="genus" reg="Santarosamyia"/><tp:taxon-name-part taxon-name-part-type="species" reg="woodorum">woodorum</tp:taxon-name-part></tp:taxon-name></italic> and <italic><tp:taxon-name><tp:taxon-name-part taxon-name-part-type="genus" reg="Santarosamyia"/><tp:taxon-name-part taxon-name-part-type="species" reg="unipilum">unipilum</tp:taxon-name-part></tp:taxon-name></italic>) and of public sequences of <italic><tp:taxon-name><tp:taxon-name-part taxon-name-part-type="genus" reg="Nilea">Nilea</tp:taxon-name-part></tp:taxon-name>. <tp:taxon-name><tp:taxon-name-part taxon-name-part-type="genus" reg="Santarosamyia">Santarosamyia</tp:taxon-name-part></tp:taxon-name></italic> in yellow and public sequences of <italic><tp:taxon-name><tp:taxon-name-part taxon-name-part-type="genus" reg="Nilea">Nilea</tp:taxon-name-part></tp:taxon-name></italic> available on BOLD in purple.</p></caption><graphic xmlns:xlink="http://www.w3.org/1999/xlink" xlink:href="bdj-13-e161853-g004.png" position="float" id="oo_1339848.png" orientation="portrait" xlink:type="simple"><uri content-type="original_file" xlink:type="simple">https://binary.pensoft.net/fig/1339848</uri></graphic></fig><supplementary-material xmlns:xlink="http://www.w3.org/1999/xlink" id="S13458541" orientation="portrait" position="float" xlink:type="simple"><object-id content-type="arpha" xlink:type="simple">3C181B4D-E8AB-557F-81F5-F38CD1E06095</object-id><object-id content-type="doi" xlink:type="simple">10.3897/BDJ.13.e161853.suppl3</object-id><label>Supplementary material 3</label><caption><p>Figure 4 Sample Information</p></caption><statement content-type="dataType"><label>Data type</label><p>table</p></statement><statement content-type="notes"><label>Brief description</label><p>Supplemental table Z containing metadata associated the samples in Figure 4.</p></statement><p>File: oo_1402650.xlsx</p><media xlink:href="bdj-13-e161853-s003.xlsx" mimetype="Microsoft Excel Document" mime-subtype="xlsx" position="float" orientation="portrait" xlink:type="simple"><uri content-type="original_file" xlink:type="simple">https://binary.pensoft.net/file/1402650</uri></media><attrib specific-use="authors">M. Alex Smith</attrib></supplementary-material></tp:treatment-sec><ref-list><ref id="B13238217"><element-citation xmlns:xlink="http://www.w3.org/1999/xlink" publication-type="book" xlink:type="simple"><person-group person-group-type="author"><name name-style="western"><surname>Nei</surname><given-names>Masatoshi</given-names></name><name name-style="western"><surname>Kumar</surname><given-names>Sudhir</given-names></name></person-group><year>2023</year><source>Molecular Evolution and Phylogenetics</source><publisher-name>Oxford University Press, USA</publisher-name><comment content-type="language">English</comment><isbn>9780195135848</isbn><pub-id pub-id-type="doi">10.1093/oso/9780195135848.001.0001</pub-id></element-citation></ref><ref id="B13238225"><element-citation xmlns:xlink="http://www.w3.org/1999/xlink" publication-type="article" xlink:type="simple"><person-group person-group-type="author"><name name-style="western"><surname>Tamura</surname><given-names>Koichiro</given-names></name><name name-style="western"><surname>Stecher</surname><given-names>Glen</given-names></name><name name-style="western"><surname>Kumar</surname><given-names>Sudhir</given-names></name></person-group><year>2021</year><article-title>MEGA11: Molecular Evolutionary Genetics Analysis Version 11</article-title><source>Molecular Biology and Evolution</source><volume>38</volume><issue>7</issue><fpage>3022</fpage><lpage>3027</lpage><pub-id pub-id-type="doi">10.1093/molbev/msab120</pub-id></element-citation></ref><ref id="B11226694"><element-citation xmlns:xlink="http://www.w3.org/1999/xlink" publication-type="chapter" xlink:type="simple"><person-group person-group-type="author"><name name-style="western"><surname>Wood</surname><given-names>D. M.</given-names></name></person-group><year>1987</year><chapter-title>Tachinidae</chapter-title><person-group person-group-type="editor"><name name-style="western"><surname>McAlpine</surname><given-names>J. F.</given-names></name><name name-style="western"><surname>Peterson</surname><given-names>B. V.</given-names></name><name name-style="western"><surname>Shewell</surname><given-names>G. E.</given-names></name><name name-style="western"><surname>Teskey</surname><given-names>H. J.</given-names></name><name name-style="western"><surname>Vockeroth</surname><given-names>J. R.</given-names></name><name name-style="western"><surname>Wood</surname><given-names>D. M.</given-names></name></person-group><source>Manual of Nearctic <tp:taxon-name><tp:taxon-name-part taxon-name-part-type="order">Diptera</tp:taxon-name-part></tp:taxon-name></source><volume>Vol.4</volume><publisher-name>Biosystematics Research Center</publisher-name><publisher-loc>Ottawa, Canada</publisher-loc></element-citation></ref><ref id="B11226733"><element-citation xmlns:xlink="http://www.w3.org/1999/xlink" publication-type="chapter" xlink:type="simple"><person-group person-group-type="author"><name name-style="western"><surname>Wood</surname><given-names>D. M.</given-names></name><name name-style="western"><surname>Zumbado</surname><given-names>M. A.</given-names></name></person-group><year>2010</year><chapter-title>Tachinidae (tachinid flies, parasitic flies)</chapter-title><person-group person-group-type="editor"><name name-style="western"><surname>Brown</surname><given-names>B. V</given-names></name><name name-style="western"><surname>Borkent</surname><given-names>A.</given-names></name><name name-style="western"><surname>Cumming</surname><given-names>J. M.</given-names></name><name name-style="western"><surname>Wood</surname><given-names>D. M.</given-names></name><name name-style="western"><surname>Woodley</surname><given-names>N. E.</given-names></name><name name-style="western"><surname>Zumbado</surname><given-names>M. A.</given-names></name></person-group><source>Manual of Central American <tp:taxon-name><tp:taxon-name-part taxon-name-part-type="order">Diptera</tp:taxon-name-part></tp:taxon-name></source><volume>Vol. 2</volume><publisher-name>National Research Council of Canada</publisher-name><publisher-loc>Ottawa, Canada</publisher-loc><isbn>978-0-660-19958-0</isbn></element-citation></ref></ref-list></tp:taxon-treatment>
