# Supplementary material for: A new genus and a new species in the tribe Eryciini (Diptera, Tachinidae) from Area de Conservación Guanacaste in north-western Costa Rica
Source: Biodivers Data J. 2025 Dec 17;13:e161853. doi: 10.3897/BDJ.13.e161853 (PMC12739468; doi:10.3897/BDJ.13.e161853)
Supplement: XML Treatment for Santarosamyia erecta [file BDJ.13.e161853-treatment3.xml]

<!DOCTYPE tp:taxon-treatment
  PUBLIC "-//TaxonX//DTD Taxonomic Treatment Publishing DTD v0 20100105//EN" "tax-treatment-NSO.dtd">
<tp:taxon-treatment xmlns:tp="http://www.plazi.org/taxpub"><tp:treatment-meta><mixed-citation publication-type="journal"><person-group><name><surname>Fleming</surname><given-names>A.J.</given-names></name><name><surname>Smith</surname><given-names>M. Alex</given-names></name><name><surname>Hallwachs</surname><given-names>Winnie</given-names></name><name><surname>Janzen</surname><given-names>Daniel</given-names></name></person-group><article-title>A new genus and a new species in the tribe <tp:taxon-name><tp:taxon-name-part taxon-name-part-type="tribe">Eryciini</tp:taxon-name-part></tp:taxon-name> (<tp:taxon-name><tp:taxon-name-part taxon-name-part-type="order">Diptera</tp:taxon-name-part></tp:taxon-name>, <tp:taxon-name><tp:taxon-name-part taxon-name-part-type="family">Tachinidae</tp:taxon-name-part></tp:taxon-name>) from Area de Conservación Guanacaste in north-western Costa Rica</article-title><source>Biodivers Data J</source><day>17</day><month>12</month><year>2025</year><volume>13</volume><pub-id pub-id-type="doi">10.3897/BDJ.13.e161853</pub-id></mixed-citation></tp:treatment-meta><tp:nomenclature><tp:taxon-name><object-id xmlns:xlink="http://www.w3.org/1999/xlink" content-type="arpha" xlink:type="simple">FB4577E4-0C43-59A1-BE57-67978309A911</object-id><tp:taxon-name-part taxon-name-part-type="genus">Santarosamyia</tp:taxon-name-part> <tp:taxon-name-part taxon-name-part-type="species">erecta</tp:taxon-name-part></tp:taxon-name><tp:taxon-authority>(Coquillett, 1902) comb. nov.</tp:taxon-authority><tp:nomenclature-citation-list><tp:nomenclature-citation><tp:taxon-name>
                <tp:taxon-name-part taxon-name-part-type="genus" reg="Phorocera"/>
                <tp:taxon-name-part taxon-name-part-type="species" reg="erecta">erecta</tp:taxon-name-part>
              </tp:taxon-name><comment> Coquillett, 1902: 112 (<italic><tp:taxon-name><tp:taxon-name-part taxon-name-part-type="genus" reg="Phorocera">Phorocera</tp:taxon-name-part></tp:taxon-name></italic>). Holotype female by designation of Coquillett, 1902: 112 (USNM: USNMENT01789077) (Examined by: AJF and DMW). Type locality: USA, California, Camden Ark. <bold>comb. nov.</bold></comment></tp:nomenclature-citation><tp:nomenclature-citation><tp:taxon-name>
                <tp:taxon-name-part taxon-name-part-type="genus" reg="Exorista"/>
                <tp:taxon-name-part taxon-name-part-type="species" reg="loxostegeae">loxostegeae</tp:taxon-name-part>
              </tp:taxon-name><comment> Reinhard, 1922: 331 (<italic><tp:taxon-name><tp:taxon-name-part taxon-name-part-type="genus" reg="Exorista">Exorista</tp:taxon-name-part></tp:taxon-name></italic>). Lectotype male by present designation (CNC:<ext-link xmlns:xlink="http://www.w3.org/1999/xlink" ext-link-type="uri" xlink:href="http://hol.osu.edu/spmInfo.html?id=CNC1175758" xlink:type="simple">CNC1175758</ext-link>). Type locality: USA, Texas, College Station.</comment></tp:nomenclature-citation></tp:nomenclature-citation-list></tp:nomenclature><tp:treatment-sec sec-type="materials"><title>Materials</title><list list-type="alpha-lower" list-content="occurrences"><list-item><p><bold>Type status:</bold> <named-content xmlns:xlink="http://www.w3.org/1999/xlink" content-type="dwc:typeStatus" xlink:type="simple">Lectotype</named-content>. <bold>Occurrence:</bold> recordedBy: <named-content xmlns:xlink="http://www.w3.org/1999/xlink" content-type="dwc:recordedBy" xlink:type="simple">H.J. Reinhard</named-content>; occurrenceID: <named-content xmlns:xlink="http://www.w3.org/1999/xlink" content-type="dwc:occurrenceID" xlink:type="simple">0F8D89CC-56C4-5E2B-95E0-6D8ED2D4BD99</named-content>; <bold>Taxon:</bold> scientificNameID: <named-content xmlns:xlink="http://www.w3.org/1999/xlink" content-type="dwc:scientificNameID" xlink:type="simple"><tp:taxon-name><tp:taxon-name-part taxon-name-part-type="genus" reg="Exorista">Exorista</tp:taxon-name-part> <tp:taxon-name-part taxon-name-part-type="species" reg="loxostegae">loxostegae</tp:taxon-name-part></tp:taxon-name></named-content>; namePublishedInID: <named-content xmlns:xlink="http://www.w3.org/1999/xlink" content-type="dwc:namePublishedInID" xlink:type="simple">Reinhard, 1921</named-content>; scientificName: <named-content xmlns:xlink="http://www.w3.org/1999/xlink" content-type="dwc:scientificName" xlink:type="simple"><italic><tp:taxon-name><tp:taxon-name-part taxon-name-part-type="genus" reg="Exorista">Exorista</tp:taxon-name-part> <tp:taxon-name-part taxon-name-part-type="species" reg="loxostegae">loxostegae</tp:taxon-name-part></tp:taxon-name></italic> Reinhard, 1921</named-content>; nameAccordingTo: <named-content xmlns:xlink="http://www.w3.org/1999/xlink" content-type="dwc:nameAccordingTo" xlink:type="simple">Reinhard, 1921</named-content>; order: <named-content xmlns:xlink="http://www.w3.org/1999/xlink" content-type="dwc:order" xlink:type="simple"><tp:taxon-name><tp:taxon-name-part taxon-name-part-type="order">Diptera</tp:taxon-name-part></tp:taxon-name></named-content>; family: <named-content xmlns:xlink="http://www.w3.org/1999/xlink" content-type="dwc:family" xlink:type="simple"><tp:taxon-name><tp:taxon-name-part taxon-name-part-type="family">Tachinidae</tp:taxon-name-part></tp:taxon-name></named-content>; genus: <named-content xmlns:xlink="http://www.w3.org/1999/xlink" content-type="dwc:genus" xlink:type="simple"><tp:taxon-name><tp:taxon-name-part taxon-name-part-type="genus">Exorista</tp:taxon-name-part></tp:taxon-name></named-content>; specificEpithet: <named-content xmlns:xlink="http://www.w3.org/1999/xlink" content-type="dwc:specificEpithet" xlink:type="simple"><tp:taxon-name><tp:taxon-name-part taxon-name-part-type="genus" reg="Exorista"/><tp:taxon-name-part taxon-name-part-type="species" reg="loxostegae">loxostegae</tp:taxon-name-part></tp:taxon-name></named-content>; taxonRemarks: <named-content xmlns:xlink="http://www.w3.org/1999/xlink" content-type="dwc:taxonRemarks" xlink:type="simple">Lectotype of <tp:taxon-name><tp:taxon-name-part taxon-name-part-type="genus" reg="Exorista">Exorista</tp:taxon-name-part> <tp:taxon-name-part taxon-name-part-type="species" reg="loxostegae">loxostegae</tp:taxon-name-part></tp:taxon-name> (Reinhard, 1922) by present designation of Fleming &amp; Wood</named-content>; <bold>Location:</bold> continent: <named-content xmlns:xlink="http://www.w3.org/1999/xlink" content-type="dwc:continent" xlink:type="simple">North America</named-content>; country: <named-content xmlns:xlink="http://www.w3.org/1999/xlink" content-type="dwc:country" xlink:type="simple">United States of America</named-content>; countryCode: <named-content xmlns:xlink="http://www.w3.org/1999/xlink" content-type="dwc:countryCode" xlink:type="simple">US</named-content>; stateProvince: <named-content xmlns:xlink="http://www.w3.org/1999/xlink" content-type="dwc:stateProvince" xlink:type="simple">Texas</named-content>; locality: <named-content xmlns:xlink="http://www.w3.org/1999/xlink" content-type="dwc:locality" xlink:type="simple">College Station</named-content>; verbatimLocality: <named-content xmlns:xlink="http://www.w3.org/1999/xlink" content-type="dwc:verbatimLocality" xlink:type="simple">College Station, Texas</named-content>; <bold>Identification:</bold> identifiedBy: <named-content xmlns:xlink="http://www.w3.org/1999/xlink" content-type="dwc:identifiedBy" xlink:type="simple">Reinhard</named-content>; dateIdentified: <named-content xmlns:xlink="http://www.w3.org/1999/xlink" content-type="dwc:dateIdentified" xlink:type="simple">1921</named-content>; <bold>Event:</bold> year: <named-content xmlns:xlink="http://www.w3.org/1999/xlink" content-type="dwc:year" xlink:type="simple">20</named-content>; month: <named-content xmlns:xlink="http://www.w3.org/1999/xlink" content-type="dwc:month" xlink:type="simple">6</named-content>; day: <named-content xmlns:xlink="http://www.w3.org/1999/xlink" content-type="dwc:day" xlink:type="simple">14</named-content>; verbatimEventDate: <named-content xmlns:xlink="http://www.w3.org/1999/xlink" content-type="dwc:verbatimEventDate" xlink:type="simple">6-14-20</named-content>; <bold>Record Level:</bold> type: <named-content xmlns:xlink="http://www.w3.org/1999/xlink" content-type="dwc:type" xlink:type="simple">pinned adult specimen</named-content>; collectionID: <named-content xmlns:xlink="http://www.w3.org/1999/xlink" content-type="dwc:collectionID" xlink:type="simple"><ext-link ext-link-type="uri" xlink:href="http://hol.osu.edu/spmInfo.html?id=CNC1175758" xlink:type="simple">CNC1175758</ext-link></named-content>; institutionCode: <named-content xmlns:xlink="http://www.w3.org/1999/xlink" content-type="dwc:institutionCode" xlink:type="simple">CNC</named-content>; basisOfRecord: <named-content xmlns:xlink="http://www.w3.org/1999/xlink" content-type="dwc:basisOfRecord" xlink:type="simple">Preserved specimen</named-content></p></list-item><list-item><p><bold>Type status:</bold> <named-content xmlns:xlink="http://www.w3.org/1999/xlink" content-type="dwc:typeStatus" xlink:type="simple">Other material</named-content>. <bold>Occurrence:</bold> recordedBy: <named-content xmlns:xlink="http://www.w3.org/1999/xlink" content-type="dwc:recordedBy" xlink:type="simple">J.I. Beauine</named-content>; sex: <named-content xmlns:xlink="http://www.w3.org/1999/xlink" content-type="dwc:sex" xlink:type="simple">M</named-content>; preparations: <named-content xmlns:xlink="http://www.w3.org/1999/xlink" content-type="dwc:preparations" xlink:type="simple">terminalia dissected</named-content>; occurrenceID: <named-content xmlns:xlink="http://www.w3.org/1999/xlink" content-type="dwc:occurrenceID" xlink:type="simple">5BA60566-D9B7-501C-8994-0036E842D866</named-content>; <bold>Taxon:</bold> scientificName: <named-content xmlns:xlink="http://www.w3.org/1999/xlink" content-type="dwc:scientificName" xlink:type="simple"><italic><tp:taxon-name><tp:taxon-name-part taxon-name-part-type="genus" reg="Nilea">Nilea</tp:taxon-name-part> <tp:taxon-name-part taxon-name-part-type="species" reg="erecta">erecta</tp:taxon-name-part></tp:taxon-name></italic> (Coquillett, 1902)</named-content>; kingdom: <named-content xmlns:xlink="http://www.w3.org/1999/xlink" content-type="dwc:kingdom" xlink:type="simple"><tp:taxon-name><tp:taxon-name-part taxon-name-part-type="kingdom">Animalia</tp:taxon-name-part></tp:taxon-name></named-content>; class: <named-content xmlns:xlink="http://www.w3.org/1999/xlink" content-type="dwc:class" xlink:type="simple"><tp:taxon-name><tp:taxon-name-part taxon-name-part-type="class">Insecta</tp:taxon-name-part></tp:taxon-name></named-content>; order: <named-content xmlns:xlink="http://www.w3.org/1999/xlink" content-type="dwc:order" xlink:type="simple"><tp:taxon-name><tp:taxon-name-part taxon-name-part-type="order">Diptera</tp:taxon-name-part></tp:taxon-name></named-content>; family: <named-content xmlns:xlink="http://www.w3.org/1999/xlink" content-type="dwc:family" xlink:type="simple"><tp:taxon-name><tp:taxon-name-part taxon-name-part-type="family">Tachinidae</tp:taxon-name-part></tp:taxon-name></named-content>; genus: <named-content xmlns:xlink="http://www.w3.org/1999/xlink" content-type="dwc:genus" xlink:type="simple">Nilea</named-content>; specificEpithet: <named-content xmlns:xlink="http://www.w3.org/1999/xlink" content-type="dwc:specificEpithet" xlink:type="simple">erecta</named-content>; <bold>Location:</bold> continent: <named-content xmlns:xlink="http://www.w3.org/1999/xlink" content-type="dwc:continent" xlink:type="simple">North America</named-content>; country: <named-content xmlns:xlink="http://www.w3.org/1999/xlink" content-type="dwc:country" xlink:type="simple">Canada</named-content>; countryCode: <named-content xmlns:xlink="http://www.w3.org/1999/xlink" content-type="dwc:countryCode" xlink:type="simple">CA</named-content>; stateProvince: <named-content xmlns:xlink="http://www.w3.org/1999/xlink" content-type="dwc:stateProvince" xlink:type="simple">Quebec</named-content>; municipality: <named-content xmlns:xlink="http://www.w3.org/1999/xlink" content-type="dwc:municipality" xlink:type="simple">Hull</named-content>; verbatimLocality: <named-content xmlns:xlink="http://www.w3.org/1999/xlink" content-type="dwc:verbatimLocality" xlink:type="simple">Hull, P.Q.</named-content>; <bold>Identification:</bold> identifiedBy: <named-content xmlns:xlink="http://www.w3.org/1999/xlink" content-type="dwc:identifiedBy" xlink:type="simple">H.J. Reinhard</named-content>; <bold>Event:</bold> eventDate: <named-content xmlns:xlink="http://www.w3.org/1999/xlink" content-type="dwc:eventDate" xlink:type="simple">18 July 1914</named-content>; year: <named-content xmlns:xlink="http://www.w3.org/1999/xlink" content-type="dwc:year" xlink:type="simple">1914</named-content>; month: <named-content xmlns:xlink="http://www.w3.org/1999/xlink" content-type="dwc:month" xlink:type="simple">July</named-content>; day: <named-content xmlns:xlink="http://www.w3.org/1999/xlink" content-type="dwc:day" xlink:type="simple">18</named-content>; verbatimEventDate: <named-content xmlns:xlink="http://www.w3.org/1999/xlink" content-type="dwc:verbatimEventDate" xlink:type="simple">18.VII.1914</named-content>; eventRemarks: <named-content xmlns:xlink="http://www.w3.org/1999/xlink" content-type="dwc:eventRemarks" xlink:type="simple">Compare with the type in USNM</named-content>; <bold>Record Level:</bold> institutionID: <named-content xmlns:xlink="http://www.w3.org/1999/xlink" content-type="dwc:institutionID" xlink:type="simple">CNC</named-content>; institutionCode: <named-content xmlns:xlink="http://www.w3.org/1999/xlink" content-type="dwc:institutionCode" xlink:type="simple">CNC</named-content></p></list-item></list></tp:treatment-sec><tp:treatment-sec sec-type="Description"><title>Description</title><p><bold>Male</bold> (Fig. <xref ref-type="fig" rid="F11228521">8</xref>), <bold>Head</bold>: head slightly wider than thorax when viewed dorsally; vertex 1/3 head width; gena 1/6 of head height, approximately 1/5 of eye height; with one row of frontal setae, these extending below base of pedicel and two pairs of reclinate orbital setae, nearly in line with frontal row; ocellar setae strong and proclinate, inserted directly adjacent to anterior ocellus; eye setulose; parafacial bare and narrow, slightly grey tomentose; gena grey, covered in short black setulae; fronto-orbital plate grey tomentose, covered in black setulae surrounding frontal setae; lower margin of face level with vibrissa; facial ridge setose, along most of its length, almost reaching lowest frontal seta; pedicel black; postpedicel black, 4x as long as pedicel; arista bare, distinctly-thickened on basal half. Palpus dark brown, almost black, densely setulose, digitiform, not distinctly clubbed.</p><p><bold>Thorax</bold>: scutum black ground colour, grey tomentose; four dorsal vittae, almost indistinct, outer pair broken at suture, vittae becoming more prominent under certain angles of light; postpronotum bearing four setae, middle basal seta in line with outer and inner basal setae; anterior margin of anipemeron with only 2–4 long setae. Chaetotaxy: acrostichal setae 3:3; dorsocentral setae 3:4; intra-alar setae 3:3; supra-alar setae 2:3; 3 katepisternal setae; scutellum black with dark maroon along basal edges, with one pair of discal setae and three pairs of long flat marginal setae.</p><p><bold>Abdomen</bold>: ground colour reddish-brown to black (original description states black, discrepancy could be due to the age of the specimens examined, lightening as they age); tergites 3–4 thinly grey tomentose, extending almost to the apex of the tergites; median discal setae present T3 and T4.</p><p><bold>Male terminalia</bold> (Fig. <xref ref-type="fig" rid="F11244009">9</xref>): sternite 5 with a deeply excavated median cleft along posterior edge, approximately 1.4x as wide as long, U-shaped, inner margins covered in light tomentum; posterior lobes flattened somewhat apically, two strong setae surrounded by many shorter, weaker setulae; unsclerotised "window" on anterior plate of sternite 5 almost entirely translucent, directly basal to posterior lobes. Epandrium setulose, cercus triangular, slightly longer than surstyli; cercus apically pointed, completely separate along most of their length. Cercus in lateral view, with a slight downward curve at apex, densely setulose along basal 2/3. Surstylus in lateral view, wide and robust, round medially, rounded and blunt at apex, slightly tapered basally, giving the structure a wide digitate to slightly spatulate appearance; surstylus not fused with epandrium; when viewed dorsally surstyli wide, slightly divergent, bearing a slight outward bend at apices. Pregonite broad, well-developed, apically rounded, blunt, with 6–7 setae along margin. Postgonite, up to 1/2 as wide as pregonite, curved apex. Basiphallus with a well-developed narrow and erect epiphallus, distiphallus broad with a thick median longitudinal sclerotised reinforcement on its posterior surface pointed with a distinctive downward curve at apex and a broad, anterolateral, sclerotised acrophallus, on the anterior surface also curving downwards at the apex.</p><p><bold>Female</bold>, as in male differing in the following traits: <bold>Head</bold>: bearing two pairs of proclinate orbital setae and two pairs of reclinate orbital setae, palpus dark ochraceous appearing brown to black, antennal pedicel dark orange almost brown, but distinctly lighter than postpedicel. <bold>Abdomen</bold>: overall appearing more globose than males and in its terminalia.</p></tp:treatment-sec><tp:treatment-sec sec-type="Diagnosis"><title>Diagnosis</title><p><italic><tp:taxon-name><tp:taxon-name-part taxon-name-part-type="genus" reg="Santarosamyia">Santarosamyia</tp:taxon-name-part> <tp:taxon-name-part taxon-name-part-type="species" reg="erecta">erecta</tp:taxon-name-part></tp:taxon-name></italic> (Coquillett, 1902) comb. nov. can be distinguished from its congeners by the apparent and thick vestiture of grey tomentum, which is gold in <italic><tp:taxon-name><tp:taxon-name-part taxon-name-part-type="genus" reg="Santarosamyia">S.</tp:taxon-name-part> <tp:taxon-name-part taxon-name-part-type="species" reg="woodorum">woodorum</tp:taxon-name-part></tp:taxon-name></italic> sp. nov. and the presence of four katepisternal setae, only three in <italic><tp:taxon-name><tp:taxon-name-part taxon-name-part-type="genus" reg="Santarosamyia">S.</tp:taxon-name-part> <tp:taxon-name-part taxon-name-part-type="species" reg="unipilum">unipilum</tp:taxon-name-part></tp:taxon-name></italic> comb. nov. It is distinguished from both of its congeners by its CO1 sequence.</p></tp:treatment-sec><tp:treatment-sec sec-type="Distribution"><title>Distribution</title><p>Widely distributed throughout North America, Canada (British Columbia, East, Ontario, Prairies) and USA (California, Florida, Great Plains, Northeast, Northern Rockies, Pacific Northwest, Southeast, Southwest, Texas) (<xref ref-type="bibr" rid="B11245122">O'Hara et al. 2020</xref>).</p></tp:treatment-sec><tp:treatment-sec sec-type="Ecology"><title>Ecology</title><p><italic><tp:taxon-name><tp:taxon-name-part taxon-name-part-type="genus" reg="Nilea">Nilea</tp:taxon-name-part> <tp:taxon-name-part taxon-name-part-type="species" reg="erecta">erecta</tp:taxon-name-part></tp:taxon-name></italic> has been recorded parasitising larvae in the lepidopteran families: <tp:taxon-name><tp:taxon-name-part taxon-name-part-type="family">Tortricidae</tp:taxon-name-part></tp:taxon-name>, <tp:taxon-name><tp:taxon-name-part taxon-name-part-type="family">Pyralidae</tp:taxon-name-part></tp:taxon-name>, <tp:taxon-name><tp:taxon-name-part taxon-name-part-type="family">Noctuidae</tp:taxon-name-part></tp:taxon-name> and <tp:taxon-name><tp:taxon-name-part taxon-name-part-type="family">Notodontidae</tp:taxon-name-part></tp:taxon-name> (<xref ref-type="bibr" rid="B11226792">Arnaud 1978</xref>).</p></tp:treatment-sec><tp:treatment-sec><!--Section generated to contain objects referenced in tp:taxon-treatment.--><fig-group id="F11228521" position="float" orientation="portrait"><caption><p><italic><tp:taxon-name><tp:taxon-name-part taxon-name-part-type="genus" reg="Santarosamyia">Santarosamyia</tp:taxon-name-part> <tp:taxon-name-part taxon-name-part-type="species" reg="erecta">erecta</tp:taxon-name-part></tp:taxon-name></italic> (Coquillett, 1902) <bold>comb. nov.</bold>, habitus images, lectotype male <italic><tp:taxon-name><tp:taxon-name-part taxon-name-part-type="genus" reg="Exorista">Exorista</tp:taxon-name-part> <tp:taxon-name-part taxon-name-part-type="species" reg="loxostegae">loxostegae</tp:taxon-name-part></tp:taxon-name></italic> (Reinhard), locality: USA, Texas, College Station <ext-link xmlns:xlink="http://www.w3.org/1999/xlink" ext-link-type="uri" xlink:href="http://hol.osu.edu/spmInfo.html?id=CNC1175758" xlink:type="simple">CNC1175758</ext-link>:</p></caption><fig id="F11228526" position="float" orientation="portrait"><object-id xmlns:xlink="http://www.w3.org/1999/xlink" content-type="arpha" xlink:type="simple">B40DA753-38C2-5A1D-BA47-C8783419F536</object-id><object-id xmlns:xlink="http://www.w3.org/1999/xlink" content-type="doi" xlink:type="simple">10.3897/BDJ.13.e161853.figure8a</object-id><label>Figure 8a.</label><caption><p>dorsal view;</p></caption><graphic xmlns:xlink="http://www.w3.org/1999/xlink" xlink:href="bdj-13-e161853-g008_a.jpg" xlink:type="simple" position="float" orientation="portrait" id="oo_998981.jpg"><uri content-type="original_file" xlink:type="simple">https://binary.pensoft.net/fig/998981</uri></graphic></fig><fig id="F11228527" position="float" orientation="portrait"><object-id xmlns:xlink="http://www.w3.org/1999/xlink" content-type="arpha" xlink:type="simple">08847643-50C3-5746-B1C0-7A200FC2721E</object-id><object-id xmlns:xlink="http://www.w3.org/1999/xlink" content-type="doi" xlink:type="simple">10.3897/BDJ.13.e161853.figure8b</object-id><label>Figure 8b.</label><caption><p>lateral view;</p></caption><graphic xmlns:xlink="http://www.w3.org/1999/xlink" xlink:href="bdj-13-e161853-g008_b.jpg" xlink:type="simple" position="float" orientation="portrait" id="oo_998982.jpg"><uri content-type="original_file" xlink:type="simple">https://binary.pensoft.net/fig/998982</uri></graphic></fig><fig id="F11228528" position="float" orientation="portrait"><object-id xmlns:xlink="http://www.w3.org/1999/xlink" content-type="arpha" xlink:type="simple">1C6E64D5-5860-5CB9-8EE5-D5ACDE23F1F8</object-id><object-id xmlns:xlink="http://www.w3.org/1999/xlink" content-type="doi" xlink:type="simple">10.3897/BDJ.13.e161853.figure8c</object-id><label>Figure 8c.</label><caption><p>three-quarters view;</p></caption><graphic xmlns:xlink="http://www.w3.org/1999/xlink" xlink:href="bdj-13-e161853-g008_c.jpg" xlink:type="simple" position="float" orientation="portrait" id="oo_998983.jpg"><uri content-type="original_file" xlink:type="simple">https://binary.pensoft.net/fig/998983</uri></graphic></fig><fig id="F11228529" position="float" orientation="portrait"><object-id xmlns:xlink="http://www.w3.org/1999/xlink" content-type="arpha" xlink:type="simple">563A6D31-0F59-538C-ABB1-33A9B8AE023A</object-id><object-id xmlns:xlink="http://www.w3.org/1999/xlink" content-type="doi" xlink:type="simple">10.3897/BDJ.13.e161853.figure8d</object-id><label>Figure 8d.</label><caption><p>frontal view.</p></caption><graphic xmlns:xlink="http://www.w3.org/1999/xlink" xlink:href="bdj-13-e161853-g008_d.jpg" xlink:type="simple" position="float" orientation="portrait" id="oo_998984.jpg"><uri content-type="original_file" xlink:type="simple">https://binary.pensoft.net/fig/998984</uri></graphic></fig></fig-group><fig-group id="F11244009" position="float" orientation="portrait"><caption><p><italic><tp:taxon-name><tp:taxon-name-part taxon-name-part-type="genus" reg="Santarosamyia">Santarosamyia</tp:taxon-name-part> <tp:taxon-name-part taxon-name-part-type="species" reg="erecta">erecta</tp:taxon-name-part></tp:taxon-name></italic> (Coquillett, 1902) <bold>comb. nov.</bold> terminalia images, male; locality: Hull, PQ, 18.VII.1914:</p></caption><fig id="F11244014" position="float" orientation="portrait"><object-id xmlns:xlink="http://www.w3.org/1999/xlink" content-type="arpha" xlink:type="simple">1A2689EE-4CD8-5970-B422-B82784F5C46F</object-id><object-id xmlns:xlink="http://www.w3.org/1999/xlink" content-type="doi" xlink:type="simple">10.3897/BDJ.13.e161853.figure9a</object-id><label>Figure 9a.</label><caption><p>caudal view;</p></caption><graphic xmlns:xlink="http://www.w3.org/1999/xlink" xlink:href="bdj-13-e161853-g009_a.jpg" xlink:type="simple" position="float" orientation="portrait" id="oo_1043251.jpg"><uri content-type="original_file" xlink:type="simple">https://binary.pensoft.net/fig/1043251</uri></graphic></fig><fig id="F11244015" position="float" orientation="portrait"><object-id xmlns:xlink="http://www.w3.org/1999/xlink" content-type="arpha" xlink:type="simple">C26C04D6-03AA-5C4C-AD15-5301E93C8FE0</object-id><object-id xmlns:xlink="http://www.w3.org/1999/xlink" content-type="doi" xlink:type="simple">10.3897/BDJ.13.e161853.figure9b</object-id><label>Figure 9b.</label><caption><p>lateral view;</p></caption><graphic xmlns:xlink="http://www.w3.org/1999/xlink" xlink:href="bdj-13-e161853-g009_b.jpg" xlink:type="simple" position="float" orientation="portrait" id="oo_1043252.jpg"><uri content-type="original_file" xlink:type="simple">https://binary.pensoft.net/fig/1043252</uri></graphic></fig><fig id="F11244016" position="float" orientation="portrait"><object-id xmlns:xlink="http://www.w3.org/1999/xlink" content-type="arpha" xlink:type="simple">4B0CDE08-0A5E-5989-AC4E-FE577126EFDC</object-id><object-id xmlns:xlink="http://www.w3.org/1999/xlink" content-type="doi" xlink:type="simple">10.3897/BDJ.13.e161853.figure9c</object-id><label>Figure 9c.</label><caption><p>sternite 5;</p></caption><graphic xmlns:xlink="http://www.w3.org/1999/xlink" xlink:href="bdj-13-e161853-g009_c.jpg" xlink:type="simple" position="float" orientation="portrait" id="oo_1043248.jpg"><uri content-type="original_file" xlink:type="simple">https://binary.pensoft.net/fig/1043248</uri></graphic></fig><fig id="F11244017" position="float" orientation="portrait"><object-id xmlns:xlink="http://www.w3.org/1999/xlink" content-type="arpha" xlink:type="simple">E2E7BAF1-6726-570C-90CB-47C1E84D7115</object-id><object-id xmlns:xlink="http://www.w3.org/1999/xlink" content-type="doi" xlink:type="simple">10.3897/BDJ.13.e161853.figure9d</object-id><label>Figure 9d.</label><caption><p>detailed lateral view of distiphallus.</p></caption><graphic xmlns:xlink="http://www.w3.org/1999/xlink" xlink:href="bdj-13-e161853-g009_d.jpg" xlink:type="simple" position="float" orientation="portrait" id="oo_1043250.jpg"><uri content-type="original_file" xlink:type="simple">https://binary.pensoft.net/fig/1043250</uri></graphic></fig></fig-group></tp:treatment-sec><ref-list><ref id="B11245122"><element-citation xmlns:xlink="http://www.w3.org/1999/xlink" publication-type="website" xlink:type="simple"><person-group person-group-type="author"><name name-style="western"><surname>O'Hara</surname><given-names>J. E.</given-names></name><name name-style="western"><surname>Henderson</surname><given-names>J. H.</given-names></name><name name-style="western"><surname>Wood</surname><given-names>D. M.</given-names></name></person-group><article-title>Preliminary checklist of the Tachinidae (Diptera) of the WorldPreliminary checklist of the Tachinidae (Diptera) of the world. Version 2.1. PDF document, 1039 pp.</article-title><uri xlink:type="simple">http://www.nadsdiptera.org/Tach/WorldTachs/Checklist/Tachchlist_ver2.1.pdf</uri><date-in-citation content-type="access-date">2024-03-18T00:30:57+00:00</date-in-citation></element-citation></ref><ref id="B11226792"><element-citation xmlns:xlink="http://www.w3.org/1999/xlink" publication-type="book" xlink:type="simple"><person-group person-group-type="author"><name name-style="western"><surname>Arnaud</surname><given-names>P. H. Jr.</given-names></name></person-group><year>1978</year><source>A host-parasite catalog of North American <tp:taxon-name><tp:taxon-name-part taxon-name-part-type="family">Tachinidae</tp:taxon-name-part></tp:taxon-name> (<tp:taxon-name><tp:taxon-name-part taxon-name-part-type="order">Diptera</tp:taxon-name-part></tp:taxon-name>) Miscellaneous Publication No. 1319</source><publisher-name>Science and Education Administration United States Department of Agriculture</publisher-name><publisher-loc>Washington, D.C</publisher-loc></element-citation></ref></ref-list></tp:taxon-treatment>
