# Supplementary material for: A new genus and a new species in the tribe Eryciini (Diptera, Tachinidae) from Area de Conservación Guanacaste in north-western Costa Rica
Source: Biodivers Data J. 2025 Dec 17;13:e161853. doi: 10.3897/BDJ.13.e161853 (PMC12739468; doi:10.3897/BDJ.13.e161853)
Supplement: XML Treatment for Santarosamyia unipilum [file BDJ.13.e161853-treatment4.xml]

<!DOCTYPE tp:taxon-treatment
  PUBLIC "-//TaxonX//DTD Taxonomic Treatment Publishing DTD v0 20100105//EN" "tax-treatment-NSO.dtd">
<tp:taxon-treatment xmlns:tp="http://www.plazi.org/taxpub"><tp:treatment-meta><mixed-citation publication-type="journal"><person-group><name><surname>Fleming</surname><given-names>A.J.</given-names></name><name><surname>Smith</surname><given-names>M. Alex</given-names></name><name><surname>Hallwachs</surname><given-names>Winnie</given-names></name><name><surname>Janzen</surname><given-names>Daniel</given-names></name></person-group><article-title>A new genus and a new species in the tribe <tp:taxon-name><tp:taxon-name-part taxon-name-part-type="tribe">Eryciini</tp:taxon-name-part></tp:taxon-name> (<tp:taxon-name><tp:taxon-name-part taxon-name-part-type="order">Diptera</tp:taxon-name-part></tp:taxon-name>, <tp:taxon-name><tp:taxon-name-part taxon-name-part-type="family">Tachinidae</tp:taxon-name-part></tp:taxon-name>) from Area de Conservación Guanacaste in north-western Costa Rica</article-title><source>Biodivers Data J</source><day>17</day><month>12</month><year>2025</year><volume>13</volume><pub-id pub-id-type="doi">10.3897/BDJ.13.e161853</pub-id></mixed-citation></tp:treatment-meta><tp:nomenclature><tp:taxon-name><object-id xmlns:xlink="http://www.w3.org/1999/xlink" content-type="arpha" xlink:type="simple">1778248C-CF54-567D-B39D-A599B9C43A3E</object-id><tp:taxon-name-part taxon-name-part-type="genus">Santarosamyia</tp:taxon-name-part> <tp:taxon-name-part taxon-name-part-type="species">unipilum</tp:taxon-name-part></tp:taxon-name><tp:taxon-authority>(Aldrich &amp; Webber, 1924) comb. nov.</tp:taxon-authority><tp:nomenclature-citation-list><tp:nomenclature-citation><tp:taxon-name>
                <tp:taxon-name-part taxon-name-part-type="genus" reg="Phorocera"/>
                <tp:taxon-name-part taxon-name-part-type="species" reg="unipilum">unipilum</tp:taxon-name-part>
              </tp:taxon-name><comment> Aldrich &amp; Webber, 1924: 83 (<tp:taxon-name><tp:taxon-name-part taxon-name-part-type="genus" reg="Phorocera">Phorocera</tp:taxon-name-part> (<tp:taxon-name-part taxon-name-part-type="subgenus" reg="Neopales">Neopales</tp:taxon-name-part>)</tp:taxon-name>). Holotype male, (USNM) (Examined by: AJF and DMW). Type locality: USA, Oregon, Hood River.</comment></tp:nomenclature-citation></tp:nomenclature-citation-list></tp:nomenclature><tp:treatment-sec sec-type="materials"><title>Materials</title><list list-type="alpha-lower" list-content="occurrences"><list-item><p><bold>Type status:</bold> <named-content xmlns:xlink="http://www.w3.org/1999/xlink" content-type="dwc:typeStatus" xlink:type="simple">Other material</named-content>. <bold>Occurrence:</bold> recordedBy: <named-content xmlns:xlink="http://www.w3.org/1999/xlink" content-type="dwc:recordedBy" xlink:type="simple">Borkent &amp; Wood</named-content>; individualID: <named-content xmlns:xlink="http://www.w3.org/1999/xlink" content-type="dwc:individualID" xlink:type="simple">Wood, D.M.</named-content>; lifeStage: <named-content xmlns:xlink="http://www.w3.org/1999/xlink" content-type="dwc:lifeStage" xlink:type="simple">adult</named-content>; preparations: <named-content xmlns:xlink="http://www.w3.org/1999/xlink" content-type="dwc:preparations" xlink:type="simple">pinned specimen</named-content>; otherCatalogNumbers: <named-content xmlns:xlink="http://www.w3.org/1999/xlink" content-type="dwc:otherCatalogNumbers" xlink:type="simple">1751043</named-content>; occurrenceID: <named-content xmlns:xlink="http://www.w3.org/1999/xlink" content-type="dwc:occurrenceID" xlink:type="simple">12E845CB-7831-5945-9833-7E41FE327CF4</named-content>; <bold>Taxon:</bold> taxonID: <named-content xmlns:xlink="http://www.w3.org/1999/xlink" content-type="dwc:taxonID" xlink:type="simple"><tp:taxon-name><tp:taxon-name-part taxon-name-part-type="genus" reg="Phorocera">Phorocera</tp:taxon-name-part> <tp:taxon-name-part taxon-name-part-type="species" reg="unipilum">unipilum</tp:taxon-name-part></tp:taxon-name></named-content>; scientificName: <named-content xmlns:xlink="http://www.w3.org/1999/xlink" content-type="dwc:scientificName" xlink:type="simple"><italic><tp:taxon-name><tp:taxon-name-part taxon-name-part-type="genus" reg="Phorocera">Phorocera</tp:taxon-name-part> <tp:taxon-name-part taxon-name-part-type="species" reg="unipilum">unipilum</tp:taxon-name-part></tp:taxon-name></italic> Aldrich &amp; Webber, 1924</named-content>; order: <named-content xmlns:xlink="http://www.w3.org/1999/xlink" content-type="dwc:order" xlink:type="simple"><tp:taxon-name><tp:taxon-name-part taxon-name-part-type="order">Diptera</tp:taxon-name-part></tp:taxon-name></named-content>; family: <named-content xmlns:xlink="http://www.w3.org/1999/xlink" content-type="dwc:family" xlink:type="simple"><tp:taxon-name><tp:taxon-name-part taxon-name-part-type="family">Tachinidae</tp:taxon-name-part></tp:taxon-name></named-content>; genus: <named-content xmlns:xlink="http://www.w3.org/1999/xlink" content-type="dwc:genus" xlink:type="simple"><tp:taxon-name><tp:taxon-name-part taxon-name-part-type="genus">Phorocera</tp:taxon-name-part></tp:taxon-name></named-content>; specificEpithet: <named-content xmlns:xlink="http://www.w3.org/1999/xlink" content-type="dwc:specificEpithet" xlink:type="simple">unipilums</named-content>; <bold>Location:</bold> country: <named-content xmlns:xlink="http://www.w3.org/1999/xlink" content-type="dwc:country" xlink:type="simple">Canada</named-content>; countryCode: <named-content xmlns:xlink="http://www.w3.org/1999/xlink" content-type="dwc:countryCode" xlink:type="simple">CA</named-content>; stateProvince: <named-content xmlns:xlink="http://www.w3.org/1999/xlink" content-type="dwc:stateProvince" xlink:type="simple">Quebec</named-content>; locality: <named-content xmlns:xlink="http://www.w3.org/1999/xlink" content-type="dwc:locality" xlink:type="simple">Summit Rigaud Mountain</named-content>; verbatimLocality: <named-content xmlns:xlink="http://www.w3.org/1999/xlink" content-type="dwc:verbatimLocality" xlink:type="simple">Quebec, Summit Rigaud Mountain</named-content>; <bold>Event:</bold> eventDate: <named-content xmlns:xlink="http://www.w3.org/1999/xlink" content-type="dwc:eventDate" xlink:type="simple">1979-June-1</named-content>; year: <named-content xmlns:xlink="http://www.w3.org/1999/xlink" content-type="dwc:year" xlink:type="simple">1979</named-content>; month: <named-content xmlns:xlink="http://www.w3.org/1999/xlink" content-type="dwc:month" xlink:type="simple">06</named-content>; day: <named-content xmlns:xlink="http://www.w3.org/1999/xlink" content-type="dwc:day" xlink:type="simple">01</named-content>; <bold>Record Level:</bold> collectionID: <named-content xmlns:xlink="http://www.w3.org/1999/xlink" content-type="dwc:collectionID" xlink:type="simple">CNC</named-content></p></list-item><list-item><p><bold>Type status:</bold> <named-content xmlns:xlink="http://www.w3.org/1999/xlink" content-type="dwc:typeStatus" xlink:type="simple">Other material</named-content>. <bold>Occurrence:</bold> recordedBy: <named-content xmlns:xlink="http://www.w3.org/1999/xlink" content-type="dwc:recordedBy" xlink:type="simple">Borkent &amp; Wood</named-content>; individualID: <named-content xmlns:xlink="http://www.w3.org/1999/xlink" content-type="dwc:individualID" xlink:type="simple">Wood, D.M.</named-content>; lifeStage: <named-content xmlns:xlink="http://www.w3.org/1999/xlink" content-type="dwc:lifeStage" xlink:type="simple">adult</named-content>; preparations: <named-content xmlns:xlink="http://www.w3.org/1999/xlink" content-type="dwc:preparations" xlink:type="simple">pinned specimen, dissected terminalia</named-content>; occurrenceID: <named-content xmlns:xlink="http://www.w3.org/1999/xlink" content-type="dwc:occurrenceID" xlink:type="simple">33E77A4E-B2D0-5241-A0BE-1D8DF1422D9E</named-content>; <bold>Taxon:</bold> taxonID: <named-content xmlns:xlink="http://www.w3.org/1999/xlink" content-type="dwc:taxonID" xlink:type="simple"><tp:taxon-name><tp:taxon-name-part taxon-name-part-type="genus" reg="Phorocera">Phorocera</tp:taxon-name-part> <tp:taxon-name-part taxon-name-part-type="species" reg="unipilum">unipilum</tp:taxon-name-part></tp:taxon-name></named-content>; scientificName: <named-content xmlns:xlink="http://www.w3.org/1999/xlink" content-type="dwc:scientificName" xlink:type="simple"><italic><tp:taxon-name><tp:taxon-name-part taxon-name-part-type="genus" reg="Phorocera">Phorocera</tp:taxon-name-part> <tp:taxon-name-part taxon-name-part-type="species" reg="unipilum">unipilum</tp:taxon-name-part></tp:taxon-name></italic> Aldrich &amp; Webber, 1924</named-content>; order: <named-content xmlns:xlink="http://www.w3.org/1999/xlink" content-type="dwc:order" xlink:type="simple"><tp:taxon-name><tp:taxon-name-part taxon-name-part-type="order">Diptera</tp:taxon-name-part></tp:taxon-name></named-content>; family: <named-content xmlns:xlink="http://www.w3.org/1999/xlink" content-type="dwc:family" xlink:type="simple"><tp:taxon-name><tp:taxon-name-part taxon-name-part-type="family">Tachinidae</tp:taxon-name-part></tp:taxon-name></named-content>; genus: <named-content xmlns:xlink="http://www.w3.org/1999/xlink" content-type="dwc:genus" xlink:type="simple"><tp:taxon-name><tp:taxon-name-part taxon-name-part-type="genus">Phorocera</tp:taxon-name-part></tp:taxon-name></named-content>; specificEpithet: <named-content xmlns:xlink="http://www.w3.org/1999/xlink" content-type="dwc:specificEpithet" xlink:type="simple">unipilum</named-content>; <bold>Location:</bold> country: <named-content xmlns:xlink="http://www.w3.org/1999/xlink" content-type="dwc:country" xlink:type="simple">Canada</named-content>; countryCode: <named-content xmlns:xlink="http://www.w3.org/1999/xlink" content-type="dwc:countryCode" xlink:type="simple">CA</named-content>; stateProvince: <named-content xmlns:xlink="http://www.w3.org/1999/xlink" content-type="dwc:stateProvince" xlink:type="simple">Nova Scotia</named-content>; county: <named-content xmlns:xlink="http://www.w3.org/1999/xlink" content-type="dwc:county" xlink:type="simple">Kings County</named-content>; verbatimLocality: <named-content xmlns:xlink="http://www.w3.org/1999/xlink" content-type="dwc:verbatimLocality" xlink:type="simple">KingsCo. N.S.</named-content>; <bold>Event:</bold> eventDate: <named-content xmlns:xlink="http://www.w3.org/1999/xlink" content-type="dwc:eventDate" xlink:type="simple">1927-July-25</named-content>; year: <named-content xmlns:xlink="http://www.w3.org/1999/xlink" content-type="dwc:year" xlink:type="simple">1927</named-content>; month: <named-content xmlns:xlink="http://www.w3.org/1999/xlink" content-type="dwc:month" xlink:type="simple">07</named-content>; day: <named-content xmlns:xlink="http://www.w3.org/1999/xlink" content-type="dwc:day" xlink:type="simple">25</named-content>; <bold>Record Level:</bold> collectionID: <named-content xmlns:xlink="http://www.w3.org/1999/xlink" content-type="dwc:collectionID" xlink:type="simple">CNC</named-content></p></list-item><list-item><p><bold>Type status:</bold> <named-content xmlns:xlink="http://www.w3.org/1999/xlink" content-type="dwc:typeStatus" xlink:type="simple">Other material</named-content>. <bold>Occurrence:</bold> recordedBy: <named-content xmlns:xlink="http://www.w3.org/1999/xlink" content-type="dwc:recordedBy" xlink:type="simple">Borkent &amp; Wood</named-content>; individualID: <named-content xmlns:xlink="http://www.w3.org/1999/xlink" content-type="dwc:individualID" xlink:type="simple">Wood, D.M.</named-content>; sex: <named-content xmlns:xlink="http://www.w3.org/1999/xlink" content-type="dwc:sex" xlink:type="simple">Female</named-content>; lifeStage: <named-content xmlns:xlink="http://www.w3.org/1999/xlink" content-type="dwc:lifeStage" xlink:type="simple">adult</named-content>; preparations: <named-content xmlns:xlink="http://www.w3.org/1999/xlink" content-type="dwc:preparations" xlink:type="simple">pinned specimen</named-content>; otherCatalogNumbers: <named-content xmlns:xlink="http://www.w3.org/1999/xlink" content-type="dwc:otherCatalogNumbers" xlink:type="simple">1751043</named-content>; occurrenceID: <named-content xmlns:xlink="http://www.w3.org/1999/xlink" content-type="dwc:occurrenceID" xlink:type="simple">D78AB918-E340-5947-AC89-FAFC1E221BA8</named-content>; <bold>Taxon:</bold> taxonID: <named-content xmlns:xlink="http://www.w3.org/1999/xlink" content-type="dwc:taxonID" xlink:type="simple"><tp:taxon-name><tp:taxon-name-part taxon-name-part-type="genus" reg="Phorocera">Phorocera</tp:taxon-name-part> <tp:taxon-name-part taxon-name-part-type="species" reg="unipilum">unipilum</tp:taxon-name-part></tp:taxon-name></named-content>; scientificName: <named-content xmlns:xlink="http://www.w3.org/1999/xlink" content-type="dwc:scientificName" xlink:type="simple"><italic><tp:taxon-name><tp:taxon-name-part taxon-name-part-type="genus" reg="Phorocera">Phorocera</tp:taxon-name-part> <tp:taxon-name-part taxon-name-part-type="species" reg="unipilum">unipilum</tp:taxon-name-part></tp:taxon-name></italic> Aldrich &amp; Webber, 1924</named-content>; order: <named-content xmlns:xlink="http://www.w3.org/1999/xlink" content-type="dwc:order" xlink:type="simple"><tp:taxon-name><tp:taxon-name-part taxon-name-part-type="order">Diptera</tp:taxon-name-part></tp:taxon-name></named-content>; family: <named-content xmlns:xlink="http://www.w3.org/1999/xlink" content-type="dwc:family" xlink:type="simple"><tp:taxon-name><tp:taxon-name-part taxon-name-part-type="family">Tachinidae</tp:taxon-name-part></tp:taxon-name></named-content>; genus: <named-content xmlns:xlink="http://www.w3.org/1999/xlink" content-type="dwc:genus" xlink:type="simple"><tp:taxon-name><tp:taxon-name-part taxon-name-part-type="genus">Phorocera</tp:taxon-name-part></tp:taxon-name></named-content>; specificEpithet: <named-content xmlns:xlink="http://www.w3.org/1999/xlink" content-type="dwc:specificEpithet" xlink:type="simple">unipilum</named-content>; <bold>Location:</bold> country: <named-content xmlns:xlink="http://www.w3.org/1999/xlink" content-type="dwc:country" xlink:type="simple">Canada</named-content>; countryCode: <named-content xmlns:xlink="http://www.w3.org/1999/xlink" content-type="dwc:countryCode" xlink:type="simple">CA</named-content>; stateProvince: <named-content xmlns:xlink="http://www.w3.org/1999/xlink" content-type="dwc:stateProvince" xlink:type="simple">Quebec</named-content>; locality: <named-content xmlns:xlink="http://www.w3.org/1999/xlink" content-type="dwc:locality" xlink:type="simple">Summit Rigaud Mountain</named-content>; verbatimLocality: <named-content xmlns:xlink="http://www.w3.org/1999/xlink" content-type="dwc:verbatimLocality" xlink:type="simple">Quebec, Summit Rigaud Mountain</named-content>; <bold>Identification:</bold> identifiedBy: <named-content xmlns:xlink="http://www.w3.org/1999/xlink" content-type="dwc:identifiedBy" xlink:type="simple">D.M. Wood</named-content>; <bold>Event:</bold> eventDate: <named-content xmlns:xlink="http://www.w3.org/1999/xlink" content-type="dwc:eventDate" xlink:type="simple">1979-June-1</named-content>; year: <named-content xmlns:xlink="http://www.w3.org/1999/xlink" content-type="dwc:year" xlink:type="simple">1979</named-content>; month: <named-content xmlns:xlink="http://www.w3.org/1999/xlink" content-type="dwc:month" xlink:type="simple">06</named-content>; day: <named-content xmlns:xlink="http://www.w3.org/1999/xlink" content-type="dwc:day" xlink:type="simple">01</named-content>; <bold>Record Level:</bold> collectionID: <named-content xmlns:xlink="http://www.w3.org/1999/xlink" content-type="dwc:collectionID" xlink:type="simple">CNC</named-content></p></list-item></list></tp:treatment-sec><tp:treatment-sec sec-type="Description"><title>Description</title><p><bold>Male</bold> (Fig. <xref ref-type="fig" rid="F11227387">10</xref>), <bold>Head</bold>: head slightly wider than thorax when viewed dorsally; vertex 1/3 head width; gena 1/6 of head height, approximately 1/5 of eye height; with one row of frontal setae, these extending below base of pedicel and two pairs of reclinate orbital setae, nearly in line with frontal row; ocellar setae strong and proclinate, inserted directly adjacent to anterior ocellus; eye setulose; parafacial bare and narrow, slightly grey tomentose; gena grey, covered in short black setulae; fronto-orbital plate shining black, covered in black setulae surrounding frontal setae; lower margin of face level with vibrissa; facial ridge setose, along most of its length, almost reaching lowest frontal seta; pedicel black; postpedicel black, 4x as long as pedicel; arista bare, distinctly-thickened on basal half. Palpus dark brown, almost black, densely setulose, digitiform, not distinctly clubbed.</p><p><bold>Thorax</bold>: scutum black ground colour, apparently glabrous devoid of tomentum, with some sparse grey microtomentum visible under oblique angled light; four dorsal vittae, almost indistinct, becoming slightly more prominent under certain angles of light; postpronotum bearing four setae, middle basal seta in line with outer and inner basal setae; anterior margin of anipemeron with only 2–4 long setae. Chaetotaxy: acrostichal setae 3:3; dorsocentral setae 3:4; intra-alar setae 3:3; supra-alar setae 2:3; original description cites three katepisternal setae; however, examination of the holotype and specimens from Quebec and Nova Scotia suggest four katepisternal setae; scutellum black with dark maroon along basal edges, with one pair of discal setae and three pairs of long flat marginal setae.</p><p><bold>Abdomen</bold>: ground colour black; abdominal tomentum apparently absent, grey microtomentum visible under certain angles of light becoming more dense laterally; median discal setae present T3 and T4.</p><p><bold>Male terminalia</bold> (Fig. <xref ref-type="fig" rid="F11227397">11</xref>): sternite 5 with a deeply excavated median cleft along posterior edge, approximately 2s as wide as long, V-shaped, inner margins covered in dense tomentum; posterior lobes pointed and vaguely triangular apically, two strong setae surrounded by many shorter, weaker setulae; unsclerotised "window" on anterior plate of sternite 5 almost entirely translucent, distinct from posterior lobes. Epandrium setulose, cercus triangular, slightly longer than surstyli; cercus apically pointed, completely separate along most of their length. Cercus in lateral view, with a slight downward curve at apex, densely setulose along basal 2/3. Surstylus in lateral view, wide and robust, round medially, rounded and blunt at apex, not tapering to a point, giving the structure a wide digitate appearance; surstylus not fused with epandrium; when viewed dorsally, surstyli wide, slightly divergent, bearing a slight outward bend at apices. Pregonite broad, well-developed, apically rounded, blunt, with 6–7 setae along margin. Postgonite, narrowed, up to 1/2 as wide as pregonite, curved at apex. Basiphallus with a well-developed narrow and curved epiphallus, distiphallus broad with a thick median longitudinal sclerotised reinforcement on its posterior surface pointed with a distinctive downward curve at apex and a broad, anterolateral, sclerotised acrophallus, on the anterior surface curving upwards at the apex.</p><p><bold>Female</bold>, as in male differing in the following traits: <bold>Head</bold>: bearing two pairs of proclinate orbital setae and two pairs of reclinate orbital setae, palpus dark ochraceous appearing brown to black, pedicel dark brown. <bold>Thorax</bold>: in some cases, females appear to possess three katepisternal setae, but this trait is variable. <bold>Abdomen</bold>: slightly more globose than males and in its terminalia.</p></tp:treatment-sec><tp:treatment-sec sec-type="Diagnosis"><title>Diagnosis</title><p><italic><tp:taxon-name><tp:taxon-name-part taxon-name-part-type="genus" reg="Santarosamyia">Santarosamyia</tp:taxon-name-part> <tp:taxon-name-part taxon-name-part-type="species" reg="unipilum">unipilum</tp:taxon-name-part></tp:taxon-name></italic> (<xref ref-type="bibr" rid="B11226538">Aldrich and Webber 1924</xref>) comb. nov. can be distinguished from its congeners <italic><tp:taxon-name><tp:taxon-name-part taxon-name-part-type="genus" reg="Santarosamyia">S.</tp:taxon-name-part> <tp:taxon-name-part taxon-name-part-type="species" reg="erecta">erecta</tp:taxon-name-part></tp:taxon-name></italic> comb. nov. and <italic><tp:taxon-name><tp:taxon-name-part taxon-name-part-type="genus" reg="Santarosamyia">S.</tp:taxon-name-part> <tp:taxon-name-part taxon-name-part-type="species" reg="woodorum">woodorum</tp:taxon-name-part></tp:taxon-name></italic> sp. nov. by the sparse vestiture of grey tomentum, giving the overall appearance of glabrous black on the thorax and abdomen and by its CO1 sequence.</p></tp:treatment-sec><tp:treatment-sec sec-type="Distribution"><title>Distribution</title><p>North America, Canada (Ontario, Quebec, Maritimes recorded by D.M. Wood), USA (Pacific Northwest) (<xref ref-type="bibr" rid="B11245122">O'Hara et al. 2020</xref>).</p></tp:treatment-sec><tp:treatment-sec sec-type="Ecology"><title>Ecology</title><p>No host information is available for <italic><tp:taxon-name><tp:taxon-name-part taxon-name-part-type="genus" reg="Santarosamyia">Santarosamyia</tp:taxon-name-part> <tp:taxon-name-part taxon-name-part-type="species" reg="unipilum">unipilum</tp:taxon-name-part></tp:taxon-name></italic>.</p></tp:treatment-sec><tp:treatment-sec><!--Section generated to contain objects referenced in tp:taxon-treatment.--><fig-group id="F11227387" position="float" orientation="portrait"><caption><p><italic><tp:taxon-name><tp:taxon-name-part taxon-name-part-type="genus" reg="Santarosamyia">Santarosamyia</tp:taxon-name-part> <tp:taxon-name-part taxon-name-part-type="species" reg="unipilum">unipilum</tp:taxon-name-part></tp:taxon-name></italic> Aldrich &amp; Webber, 1924, <bold>comb. nov.</bold> habitus images, male, locality; Quebec, Summit Rigaud Mountain <ext-link xmlns:xlink="http://www.w3.org/1999/xlink" ext-link-type="uri" xlink:href="http://hol.osu.edu/spmInfo.html?id=CNC1751043" xlink:type="simple">CNC1751043</ext-link>, identified by D.M. Wood:</p></caption><fig id="F11227392" position="float" orientation="portrait"><object-id xmlns:xlink="http://www.w3.org/1999/xlink" content-type="arpha" xlink:type="simple">53B0825C-06AE-5A70-9239-2687DF4DF496</object-id><object-id xmlns:xlink="http://www.w3.org/1999/xlink" content-type="doi" xlink:type="simple">10.3897/BDJ.13.e161853.figure10a</object-id><label>Figure 10a.</label><caption><p>dorsal view;</p></caption><graphic xmlns:xlink="http://www.w3.org/1999/xlink" xlink:href="bdj-13-e161853-g010_a.jpg" xlink:type="simple" position="float" orientation="portrait" id="oo_998958.jpg"><uri content-type="original_file" xlink:type="simple">https://binary.pensoft.net/fig/998958</uri></graphic></fig><fig id="F11227393" position="float" orientation="portrait"><object-id xmlns:xlink="http://www.w3.org/1999/xlink" content-type="arpha" xlink:type="simple">7113F6C8-87F9-5D24-91C0-0AFD08539CEA</object-id><object-id xmlns:xlink="http://www.w3.org/1999/xlink" content-type="doi" xlink:type="simple">10.3897/BDJ.13.e161853.figure10b</object-id><label>Figure 10b.</label><caption><p>lateral view;</p></caption><graphic xmlns:xlink="http://www.w3.org/1999/xlink" xlink:href="bdj-13-e161853-g010_b.jpg" xlink:type="simple" position="float" orientation="portrait" id="oo_998959.jpg"><uri content-type="original_file" xlink:type="simple">https://binary.pensoft.net/fig/998959</uri></graphic></fig><fig id="F11227394" position="float" orientation="portrait"><object-id xmlns:xlink="http://www.w3.org/1999/xlink" content-type="arpha" xlink:type="simple">738D6F77-A4B1-59C1-9660-1A3A60C2DF9B</object-id><object-id xmlns:xlink="http://www.w3.org/1999/xlink" content-type="doi" xlink:type="simple">10.3897/BDJ.13.e161853.figure10c</object-id><label>Figure 10c.</label><caption><p>three-quarters view;</p></caption><graphic xmlns:xlink="http://www.w3.org/1999/xlink" xlink:href="bdj-13-e161853-g010_c.jpg" xlink:type="simple" position="float" orientation="portrait" id="oo_998960.jpg"><uri content-type="original_file" xlink:type="simple">https://binary.pensoft.net/fig/998960</uri></graphic></fig><fig id="F11227395" position="float" orientation="portrait"><object-id xmlns:xlink="http://www.w3.org/1999/xlink" content-type="arpha" xlink:type="simple">BB7F46B7-D910-510A-A4D9-CE936825469F</object-id><object-id xmlns:xlink="http://www.w3.org/1999/xlink" content-type="doi" xlink:type="simple">10.3897/BDJ.13.e161853.figure10d</object-id><label>Figure 10d.</label><caption><p>frontal view.</p></caption><graphic xmlns:xlink="http://www.w3.org/1999/xlink" xlink:href="bdj-13-e161853-g010_d.jpg" xlink:type="simple" position="float" orientation="portrait" id="oo_998961.jpg"><uri content-type="original_file" xlink:type="simple">https://binary.pensoft.net/fig/998961</uri></graphic></fig></fig-group><fig-group id="F11227397" position="float" orientation="portrait"><caption><p><italic><tp:taxon-name><tp:taxon-name-part taxon-name-part-type="genus" reg="Santarosamyia">Santarosamyia</tp:taxon-name-part> <tp:taxon-name-part taxon-name-part-type="species" reg="unipilum">unipilum</tp:taxon-name-part></tp:taxon-name></italic> Aldrich &amp; Webber, 1924, <bold>comb. nov.</bold> terminalia images, male; locality: Kings County, Nova Scotia:</p></caption><fig id="F11227402" position="float" orientation="portrait"><object-id xmlns:xlink="http://www.w3.org/1999/xlink" content-type="arpha" xlink:type="simple">567AB982-C009-52E1-8C3B-E3B27A883512</object-id><object-id xmlns:xlink="http://www.w3.org/1999/xlink" content-type="doi" xlink:type="simple">10.3897/BDJ.13.e161853.figure11a</object-id><label>Figure 11a.</label><caption><p>caudal view;</p></caption><graphic xmlns:xlink="http://www.w3.org/1999/xlink" xlink:href="bdj-13-e161853-g011_a.jpg" xlink:type="simple" position="float" orientation="portrait" id="oo_998971.jpg"><uri content-type="original_file" xlink:type="simple">https://binary.pensoft.net/fig/998971</uri></graphic></fig><fig id="F11227403" position="float" orientation="portrait"><object-id xmlns:xlink="http://www.w3.org/1999/xlink" content-type="arpha" xlink:type="simple">D6604965-39C2-5B34-B568-EC27CC569C16</object-id><object-id xmlns:xlink="http://www.w3.org/1999/xlink" content-type="doi" xlink:type="simple">10.3897/BDJ.13.e161853.figure11b</object-id><label>Figure 11b.</label><caption><p>lateral view;</p></caption><graphic xmlns:xlink="http://www.w3.org/1999/xlink" xlink:href="bdj-13-e161853-g011_b.jpg" xlink:type="simple" position="float" orientation="portrait" id="oo_998972.jpg"><uri content-type="original_file" xlink:type="simple">https://binary.pensoft.net/fig/998972</uri></graphic></fig><fig id="F11227404" position="float" orientation="portrait"><object-id xmlns:xlink="http://www.w3.org/1999/xlink" content-type="arpha" xlink:type="simple">D48D0F01-FBDE-55C3-9AFF-22A11DD0DE9E</object-id><object-id xmlns:xlink="http://www.w3.org/1999/xlink" content-type="doi" xlink:type="simple">10.3897/BDJ.13.e161853.figure11c</object-id><label>Figure 11c.</label><caption><p>sternite 5;</p></caption><graphic xmlns:xlink="http://www.w3.org/1999/xlink" xlink:href="bdj-13-e161853-g011_c.jpg" xlink:type="simple" position="float" orientation="portrait" id="oo_998970.jpg"><uri content-type="original_file" xlink:type="simple">https://binary.pensoft.net/fig/998970</uri></graphic></fig><fig id="F11227405" position="float" orientation="portrait"><object-id xmlns:xlink="http://www.w3.org/1999/xlink" content-type="arpha" xlink:type="simple">66471176-B500-5129-ACF3-1BD9C140ADD0</object-id><object-id xmlns:xlink="http://www.w3.org/1999/xlink" content-type="doi" xlink:type="simple">10.3897/BDJ.13.e161853.figure11d</object-id><label>Figure 11d.</label><caption><p>detailed lateral view of distiphallus.</p></caption><graphic xmlns:xlink="http://www.w3.org/1999/xlink" xlink:href="bdj-13-e161853-g011_d.jpg" xlink:type="simple" position="float" orientation="portrait" id="oo_998973.jpg"><uri content-type="original_file" xlink:type="simple">https://binary.pensoft.net/fig/998973</uri></graphic></fig></fig-group></tp:treatment-sec><ref-list><ref id="B11226538"><element-citation xmlns:xlink="http://www.w3.org/1999/xlink" publication-type="article" xlink:type="simple"><person-group person-group-type="author"><name name-style="western"><surname>Aldrich</surname><given-names>J. M.</given-names></name><name name-style="western"><surname>Webber</surname><given-names>R. T.</given-names></name></person-group><year>1924</year><article-title>The North American species of parasitic two-winged flies belonging to the genus <italic><tp:taxon-name><tp:taxon-name-part taxon-name-part-type="genus" reg="Phorocera">Phorocera</tp:taxon-name-part></tp:taxon-name></italic> and allied genera</article-title><source>Proceedings of the United States National Museum</source><volume>63</volume><fpage>1</fpage><lpage>90</lpage><pub-id pub-id-type="doi">10.5479/si.00963801.63-2486.1</pub-id></element-citation></ref><ref id="B11245122"><element-citation xmlns:xlink="http://www.w3.org/1999/xlink" publication-type="website" xlink:type="simple"><person-group person-group-type="author"><name name-style="western"><surname>O'Hara</surname><given-names>J. E.</given-names></name><name name-style="western"><surname>Henderson</surname><given-names>J. H.</given-names></name><name name-style="western"><surname>Wood</surname><given-names>D. M.</given-names></name></person-group><article-title>Preliminary checklist of the Tachinidae (Diptera) of the WorldPreliminary checklist of the Tachinidae (Diptera) of the world. Version 2.1. PDF document, 1039 pp.</article-title><uri xlink:type="simple">http://www.nadsdiptera.org/Tach/WorldTachs/Checklist/Tachchlist_ver2.1.pdf</uri><date-in-citation content-type="access-date">2024-03-18T00:30:57+00:00</date-in-citation></element-citation></ref></ref-list></tp:taxon-treatment>
