# Supplementary material for: A new genus and a new species in the tribe Eryciini (Diptera, Tachinidae) from Area de Conservación Guanacaste in north-western Costa Rica
Source: Biodivers Data J. 2025 Dec 17;13:e161853. doi: 10.3897/BDJ.13.e161853 (PMC12739468; doi:10.3897/BDJ.13.e161853)
Supplement: Supplementary material 1 — Figure 3 Sample Information [file bdj-13-e161853-s001.xlsx]

## Sheet: Collection Data
Project Code	Process ID	Sample ID	Field ID	BIN	Catalog Num	COI-5P Seq. Length	COI-5P Trace Count	COI-5P Accession	Image Count	Barcode Compliant	Contamination	Stop Codon	Flagged Record	Collection Date	Identification	Life Stage	Extra Info	Voucher Type	Institution	Notes	Sample ID	Phylum	Class	Order	Family	Subfamily	Tribe	Genus	Species	Subspecies	Identifier	Identifier Email	Identification Method	Taxonomy Notes	Sample ID	Sex	Reproduction	Life Stage	Extra Info	Notes	Voucher Status	Tissue Descriptor	External URLs	Associated Taxa	Associated Specimens	Sample ID	Collectors	Collection Date	Country/Ocean
ACGBA	ACGBA13864-21	DHJPAR0068013	20-SRNP-37024	BOLD:AAA1474	20-SRNP-37024	695[0n]				No					Lespesia aletiae	adult			University of Pennsylvania		DHJPAR0068013	Arthropoda	Insecta	Diptera	Tachinidae	Exoristinae	Eryciini	Lespesia	Lespesia aletiae		Daniel H. Janzen	djanzen@sas.upenn.edu			DHJPAR0068013		S	adult								DHJPAR0068013			Costa Rica
ASTAC	ASTAC675-06	DHJPAR0008843	94-SRNP-5013	BOLD:AAA1475	94-SRNP-5013	657[0n]	2			Yes				30-Jun-1994	Lespesia Janzen03	adult	Ianassa Janzen02		University of Pennsylvania	Notodontidae	DHJPAR0008843	Arthropoda	Insecta	Diptera	Tachinidae	Exoristinae	Eryciini	Lespesia	Lespesia Janzen03		Daniel H. Janzen	djanzen@sas.upenn.edu			DHJPAR0008843		S	adult	Ianassa Janzen02	Notodontidae				Host: Ianassa Janzen02	Host: 94-SRNP-5013	DHJPAR0008843	gusaneros	30-Jun-1994	Costa Rica
ASTAW	ASHYD1634-09	DHJPAR0036443	09-SRNP-13463	BOLD:AAA1880	09-SRNP-13463	641[0n]	2			Yes				24-Jun-2009	Lespesia Wood10DHJ02	adult	Paridnea holophaealis		University of Pennsylvania	Pyralidae	DHJPAR0036443	Arthropoda	Insecta	Diptera	Tachinidae	Exoristinae	Eryciini	Lespesia	Lespesia Wood10DHJ02		Daniel H. Janzen	djanzen@sas.upenn.edu			DHJPAR0036443		S	adult	Paridnea holophaealis	Pyralidae				Host: Paridnea holophaealis	Host: 09-SRNP-13463	DHJPAR0036443	Guillermo Pereira	24-Jun-2009	Costa Rica
ACGBA	ACGBA16712-23	DHJPAR0111614	23-SRNP-30086	BOLD:AAA1887	23-SRNP-30086	676[0n]				No					Siphosturmia rafaeliDHJ06	adult			University of Pennsylvania		DHJPAR0111614	Arthropoda	Insecta	Diptera	Tachinidae	Exoristinae	Eryciini	Siphosturmia	Siphosturmia rafaeliDHJ06		Daniel H. Janzen	djanzen@sas.upenn.edu			DHJPAR0111614		S	adult							Host: 23-SRNP-30086	DHJPAR0111614	Janzen2023		Costa Rica
ACGBA	ACGBA18063-24	DHJPAR0112927	23-SRNP-57777	BOLD:AAA1888	23-SRNP-57777	658[0n]				No				19-Sep-2023	Lespesia Wood23	adult	Heraclides autocles		University of Pennsylvania	Papilionidae	DHJPAR0112927	Arthropoda	Insecta	Diptera	Tachinidae	Exoristinae	Eryciini	Lespesia	Lespesia Wood23		Daniel H. Janzen	djanzen@sas.upenn.edu			DHJPAR0112927		S	adult	Heraclides autocles	Papilionidae				Host: Heraclides autocles	Host: 23-SRNP-57777	DHJPAR0112927	Jose Cortez	19-Sep-2023	Costa Rica
ACGAZ	ACGAZ136-11	DHJPAR0044912	11-SRNP-21906	BOLD:AAA1891	11-SRNP-21906	658[0n]	2			Yes				19-Aug-2011	Carcelia flavirostrisDHJ08	adult	Lophocampa catenulata		University of Pennsylvania	Erebidae	DHJPAR0044912	Arthropoda	Insecta	Diptera	Tachinidae	Exoristinae	Eryciini	Carcelia	Carcelia flavirostrisDHJ08		Daniel H. Janzen	djanzen@sas.upenn.edu			DHJPAR0044912		S	adult	Lophocampa catenulata	Erebidae				Host: Lophocampa catenulata	Host: 11-SRNP-21906	DHJPAR0044912	Elieth Cantillano	19-Aug-2011	Costa Rica
ACGAZ	ACGAZ1635-12	DHJPAR0050321	12-SRNP-21454	BOLD:AAA1895	12-SRNP-21454	658[0n]	2			Yes				25-Aug-2012	Lespesia parviteresDHJ04	adult	Melanis sanguinea		University of Pennsylvania	Riodinidae	DHJPAR0050321	Arthropoda	Insecta	Diptera	Tachinidae	Exoristinae	Eryciini	Lespesia	Lespesia parviteresDHJ04		Daniel H. Janzen	djanzen@sas.upenn.edu			DHJPAR0050321		S	adult	Melanis sanguinea	Riodinidae				Host: Melanis sanguinea	Host: 12-SRNP-21454	DHJPAR0050321	Lucia Rios	25-Aug-2012	Costa Rica
ASHYH	ASHYH2451-14	DHJPAR0056194	14-SRNP-3635	BOLD:AAA1900	14-SRNP-3635	670[0n]	2			No				08-Sep-2014	Argyrochaetona cubanaDHJ01	adult	Pilocrocis purpurascens		University of Pennsylvania	Crambidae	DHJPAR0056194	Arthropoda	Insecta	Diptera	Tachinidae	Exoristinae	Eryciini	Argyrochaetona	Argyrochaetona cubanaDHJ01		Daniel H. Janzen	djanzen@sas.upenn.edu			DHJPAR0056194		S	adult	Pilocrocis purpurascens	Crambidae				Host: Pilocrocis purpurascens	Host: 14-SRNP-3635	DHJPAR0056194	Osvaldo Espinoza	08-Sep-2014	Costa Rica
ACGBA	ACGBA9227-18	DHJPAR0062893	18-SRNP-331	BOLD:AAA1914		658[0n]	2			Yes				14-Apr-2018	Carcelia Wood07	adult	Megalopyge dyari		University of Pennsylvania	Megalopygidae	DHJPAR0062893	Arthropoda	Insecta	Diptera	Tachinidae	Exoristinae	Eryciini	Carcelia	Carcelia Wood07		Daniel H. Janzen	djanzen@sas.upenn.edu			DHJPAR0062893		S	adult	Megalopyge dyari	Megalopygidae				Host: Megalopyge dyari	Host: 18-SRNP-331	DHJPAR0062893	Carolina Cano	14-Apr-2018	Costa Rica
ACGBA	ACGBA668-12	DHJPAR0046495	11-SRNP-57265	BOLD:AAA1924	11-SRNP-57265	658[0n]	2			Yes				18-Dec-2011	Carcelia Wood12DHJ03	adult	Euglyphis maria		University of Pennsylvania	Lasiocampidae	DHJPAR0046495	Arthropoda	Insecta	Diptera	Tachinidae	Exoristinae	Eryciini	Carcelia	Carcelia Wood12DHJ03		Daniel H. Janzen	djanzen@sas.upenn.edu			DHJPAR0046495		S	adult	Euglyphis maria	Lasiocampidae				Host: Euglyphis maria	Host: 11-SRNP-57265	DHJPAR0046495	Guillermo Pereira	18-Dec-2011	Costa Rica
ACGBA	ACGBA18438-24	DHJPAR0113305	20-SRNP-81916	BOLD:AAA1933	20-SRNP-81916	658[0n]				No				27-Dec-2020	Argyrochaetona cubanaDHJ03	adult	Ceratocilia sixolalis		University of Pennsylvania	Crambidae	DHJPAR0113305	Arthropoda	Insecta	Diptera	Tachinidae	Exoristinae	Eryciini	Argyrochaetona	Argyrochaetona cubanaDHJ03		Daniel H. Janzen	djanzen@sas.upenn.edu			DHJPAR0113305		S	adult	Ceratocilia sixolalis	Crambidae				Host: Ceratocilia sixolalis	Host: 20-SRNP-81916	DHJPAR0113305	Anabelle Cordoba	27-Dec-2020	Costa Rica
ACGAZ	ACGAZ168-11	DHJPAR0044944	11-SRNP-56164	BOLD:AAA1941	11-SRNP-56164	658[0n]	2			Yes				22-Aug-2011	Argyrochaetona Janzen04	adult	Desmia ufeus		University of Pennsylvania	Crambidae	DHJPAR0044944	Arthropoda	Insecta	Diptera	Tachinidae	Exoristinae	Eryciini	Argyrochaetona	Argyrochaetona Janzen04		Daniel H. Janzen	djanzen@sas.upenn.edu			DHJPAR0044944		S	adult	Desmia ufeus	Crambidae				Host: Desmia ufeus	Host: 11-SRNP-56164	DHJPAR0044944	Jose Cortez	22-Aug-2011	Costa Rica
ASHYH	ASHYH2369-14	DHJPAR0056112	14-SRNP-76529	BOLD:AAA1945	14-SRNP-76529	670[0n]	2			No				31-Aug-2014	Lespesia Wood06	adult	Scotura leucophlepsDHJ05		University of Pennsylvania	Notodontidae	DHJPAR0056112	Arthropoda	Insecta	Diptera	Tachinidae	Exoristinae	Eryciini	Lespesia	Lespesia Wood06		Daniel H. Janzen	djanzen@sas.upenn.edu			DHJPAR0056112		S	adult	Scotura leucophlepsDHJ05	Notodontidae				Host: Scotura leucophlepsDHJ05	Host: 14-SRNP-76529	DHJPAR0056112	Keyner Aragon	31-Aug-2014	Costa Rica
ACGAZ	ACGAZ188-11	DHJPAR0044964	11-SRNP-2482	BOLD:AAA1955	11-SRNP-2482	661[0n]	2			Yes				01-Aug-2011	Lespesia Wood20DHJ01	adult	Rothschildia erycina		University of Pennsylvania	Saturniidae	DHJPAR0044964	Arthropoda	Insecta	Diptera	Tachinidae	Exoristinae	Eryciini	Lespesia	Lespesia Wood20DHJ01		Daniel H. Janzen	djanzen@sas.upenn.edu			DHJPAR0044964		S	adult	Rothschildia erycina	Saturniidae				Host: Rothschildia erycina	Host: 11-SRNP-2482	DHJPAR0044964	Alvaro Chavez	01-Aug-2011	Costa Rica
ASHYH	ASHYH2363-14	DHJPAR0056106	14-SRNP-76577	BOLD:AAA1957	14-SRNP-76577	670[0n]	2			No				26-Aug-2014	Drino piceiventrisDHJ07	adult	Enyo ocypete		University of Pennsylvania	Sphingidae	DHJPAR0056106	Arthropoda	Insecta	Diptera	Tachinidae	Exoristinae	Eryciini	Drino	Drino piceiventrisDHJ07		Daniel H. Janzen	djanzen@sas.upenn.edu			DHJPAR0056106		S	adult	Enyo ocypete	Sphingidae				Host: Enyo ocypete	Host: 14-SRNP-76577	DHJPAR0056106	Cirilo Umana	26-Aug-2014	Costa Rica
ACGBA	ACGBA16794-23	DHJPAR0111696	23-SRNP-26255	BOLD:AAA1961	23-SRNP-26255	670[0n]				No					Nilea Janzen1961	adult			University of Pennsylvania		DHJPAR0111696	Arthropoda	Insecta	Diptera	Tachinidae	Exoristinae	Eryciini	Nilea	Nilea Janzen1961		Daniel H. Janzen	djanzen@sas.upenn.edu			DHJPAR0111696		S	adult							Host: 23-SRNP-26255	DHJPAR0111696	Janzen2023		Costa Rica
ACGBA	ACGBA6330-16	DHJPAR0059909	16-SRNP-36180	BOLD:AAA1965	16-SRNP-36180	658[0n]	2			Yes				17-Jun-2016	Lespesia posticaDHJ01	adult	Euscirrhopterus poeyi		University of Pennsylvania	Noctuidae	DHJPAR0059909	Arthropoda	Insecta	Diptera	Tachinidae	Exoristinae	Eryciini	Lespesia	Lespesia posticaDHJ01		Daniel H. Janzen	djanzen@sas.upenn.edu			DHJPAR0059909		S	adult	Euscirrhopterus poeyi	Noctuidae				Host: Euscirrhopterus poeyi	Host: 16-SRNP-36180	DHJPAR0059909	Dunia Garcia	17-Jun-2016	Costa Rica
ASHYD	ASHYD3384-14	DHJPAR0054216	13-SRNP-45256	BOLD:AAA2228	13-SRNP-45256	661[0n]	2			Yes				06-Jan-2014	Lespesia Wood22	adult	Ianassa rusticaDHJ04		University of Pennsylvania	Notodontidae	DHJPAR0054216	Arthropoda	Insecta	Diptera	Tachinidae	Exoristinae	Eryciini	Lespesia	Lespesia Wood22		Daniel H. Janzen	djanzen@sas.upenn.edu			DHJPAR0054216		S	adult	Ianassa rusticaDHJ04	Notodontidae				Host: Ianassa rusticaDHJ04	Host: 13-SRNP-45256	DHJPAR0054216	Keiner Aragon	06-Jan-2014	Costa Rica
ASHYH	ASHYH2429-14	DHJPAR0056172	14-SRNP-76654	BOLD:AAA3757	14-SRNP-76654	670[0n]	2			No				26-Sep-2014	Lespesia Wood30DHJ01	adult	Phiditia cuprea		University of Pennsylvania	Phiditiidae	DHJPAR0056172	Arthropoda	Insecta	Diptera	Tachinidae	Exoristinae	Eryciini	Lespesia	Lespesia Wood30DHJ01		Daniel H. Janzen	djanzen@sas.upenn.edu			DHJPAR0056172		S	adult	Phiditia cuprea	Phiditiidae				Host: Phiditia cuprea	Host: 14-SRNP-76654	DHJPAR0056172	Cirilo Umana	26-Sep-2014	Costa Rica
ACGBA	ACGBA10925-20	DHJPAR0065053	DHJPAR0065053	BOLD:AAA4242		658[0n]	2			Yes					Lespesia parviteresDHJ06	adult	Parasitoid		University of Pennsylvania		DHJPAR0065053	Arthropoda	Insecta	Diptera	Tachinidae	Exoristinae	Eryciini	Lespesia	Lespesia parviteresDHJ06		Daniel H. Janzen	djanzen@sas.upenn.edu			DHJPAR0065053		S	adult	Parasitoid							DHJPAR0065053			Costa Rica
ACGBA	ACGBA11976-21	DHJPAR0065916	20-SRNP-75054	BOLD:AAA4568	20-SRNP-75054	783[0n]				No				03-Feb-2020	Drino alacris		Unzela japix		University of Pennsylvania	Sphingidae	DHJPAR0065916	Arthropoda	Insecta	Diptera	Tachinidae	Exoristinae	Eryciini	Drino	Drino alacris		Daniel H. Janzen	djanzen@sas.upenn.edu			DHJPAR0065916				Unzela japix	Sphingidae				Host: Unzela japix	Host: 20-SRNP-75054	DHJPAR0065916	Cirilo Umana	03-Feb-2020	Costa Rica
ASHYH	ASHYH2467-14	DHJPAR0056210	14-SRNP-56709	BOLD:AAA5646	14-SRNP-56709	670[0n]	2			No				08-Sep-2014	Carcelia Wood12DHJ05	adult	Hylesia lineata		University of Pennsylvania	Saturniidae	DHJPAR0056210	Arthropoda	Insecta	Diptera	Tachinidae	Exoristinae	Eryciini	Carcelia	Carcelia Wood12DHJ05		Daniel H. Janzen	djanzen@sas.upenn.edu			DHJPAR0056210		S	adult	Hylesia lineata	Saturniidae				Host: Hylesia lineata	Host: 14-SRNP-56709	DHJPAR0056210	Jose Cortez	08-Sep-2014	Costa Rica
ACGBA	ACGBA13089-21	DHJPAR0067903	21-SRNP-45068	BOLD:AAA6249	21-SRNP-45068	659[0n]				No					Drino piceiventrisDHJ11	adult			University of Pennsylvania		DHJPAR0067903	Arthropoda	Insecta	Diptera	Tachinidae	Exoristinae	Eryciini	Drino	Drino piceiventrisDHJ11		Daniel H. Janzen	djanzen@sas.upenn.edu			DHJPAR0067903		S	adult								DHJPAR0067903			Costa Rica
ACGBA	ACGBA8676-18	DHJPAR0062372	17-SRNP-11765	BOLD:AAA6250		658[0n]	2			Yes				26-Sep-2017	Drino piceiventrisDHJ32	adult	Manduca		University of Pennsylvania	Sphingidae	DHJPAR0062372	Arthropoda	Insecta	Diptera	Tachinidae	Exoristinae	Eryciini	Drino	Drino piceiventrisDHJ32		Daniel H. Janzen	djanzen@sas.upenn.edu			DHJPAR0062372		S	adult	Manduca	Sphingidae				Host: Manduca	Host: 17-SRNP-11765	DHJPAR0062372	Adrian Guadamuz	26-Sep-2017	Costa Rica
ACGAZ	ACGAZ845-11	DHJPAR0045656	11-SRNP-80984	BOLD:AAA6437	11-SRNP-80984	658[0n]	2			Yes				01-Sep-2011	Zizyphomyia argutaDHJ02	adult	Adelpha cytherea		University of Pennsylvania	Nymphalidae	DHJPAR0045656	Arthropoda	Insecta	Diptera	Tachinidae	Exoristinae	Eryciini	Zizyphomyia	Zizyphomyia argutaDHJ02		Daniel H. Janzen	djanzen@sas.upenn.edu			DHJPAR0045656		S	adult	Adelpha cytherea	Nymphalidae				Host: Adelpha cytherea	Host: 11-SRNP-80984	DHJPAR0045656	Minor Carmona	01-Sep-2011	Costa Rica
ACGBA	ACGBA16749-23	DHJPAR0111651	22-SRNP-31490	BOLD:AAA6587	22-SRNP-31490	669[0n]				No				12-Nov-2022	Lespesia Wood33DHJ10	adult	same as 02-SRNP-2095		University of Pennsylvania	Notodontidae	DHJPAR0111651	Arthropoda	Insecta	Diptera	Tachinidae	Exoristinae	Eryciini	Lespesia	Lespesia Wood33DHJ10		Daniel H. Janzen	djanzen@sas.upenn.edu			DHJPAR0111651		S	adult	same as 02-SRNP-2095	Notodontidae				Host: same as 02-SRNP-2095	Host: 22-SRNP-31490	DHJPAR0111651	Calixto Moraga	12-Nov-2022	Costa Rica
ACGBA	ACGBA17674-24	DHJPAR0112536	23-SRNP-20883	BOLD:AAA6687	23-SRNP-20883	658[0n]				No				30-Jun-2023	Lespesia Wood05	adult	Mimoides branchus		University of Pennsylvania	Papilionidae	DHJPAR0112536	Arthropoda	Insecta	Diptera	Tachinidae	Exoristinae	Eryciini	Lespesia	Lespesia Wood05		Daniel H. Janzen	djanzen@sas.upenn.edu			DHJPAR0112536		S	adult	Mimoides branchus	Papilionidae				Host: Mimoides branchus	Host: 23-SRNP-20883	DHJPAR0112536	Roster Moraga	30-Jun-2023	Costa Rica
ACGBA	ACGBA12313-21	DHJPAR0065588	19-SRNP-3494	BOLD:AAA7685	19-SRNP-3494	660[0n]				No				03-Jan-2020	Lespesia Wood15DHJ01		Tachuda discreta		University of Pennsylvania	Notodontidae	DHJPAR0065588	Arthropoda	Insecta	Diptera	Tachinidae	Exoristinae	Eryciini	Lespesia	Lespesia Wood15DHJ01		Daniel H. Janzen	djanzen@sas.upenn.edu			DHJPAR0065588				Tachuda discreta	Notodontidae				Host: Tachuda discreta	Host: 19-SRNP-3494	DHJPAR0065588	Carolina Cano	03-Jan-2020	Costa Rica
ACGBA	ACGBA10540-19	DHJPAR0064288	19-SRNP-80406	BOLD:AAA8925		658[0n]	2			Yes				04-Apr-2019	Siphosturmia Fleming02	adult	same as 19-SRNP-80401		University of Pennsylvania	Nymphalidae	DHJPAR0064288	Arthropoda	Insecta	Diptera	Tachinidae	Exoristinae	Eryciini	Siphosturmia	Siphosturmia Fleming02		Daniel H. Janzen	djanzen@sas.upenn.edu			DHJPAR0064288		S	adult	same as 19-SRNP-80401	Nymphalidae				Host: same as 19-SRNP-80401	Host: 19-SRNP-80406	DHJPAR0064288	Jorge Hernandez	04-Apr-2019	Costa Rica
ASTAX	ASHYC1212-09	DHJPAR0034560	09-SRNP-70002	BOLD:AAA9766	09-SRNP-70002	658[0n]	2			Yes				13-May-2009	Sturmiomima Wood01	adult	Cerconota recurvella		University of Pennsylvania	Depressariidae	DHJPAR0034560	Arthropoda	Insecta	Diptera	Tachinidae	Exoristinae	Eryciini	Sturmiomima	Sturmiomima Wood01		Daniel H. Janzen	djanzen@sas.upenn.edu			DHJPAR0034560		S	adult	Cerconota recurvella	Depressariidae				Host: Cerconota recurvella	Host: 09-SRNP-70002	DHJPAR0034560	Dinia Martinez	13-May-2009	Costa Rica
ACGAZ	ACGAZ198-11	DHJPAR0044974	11-SRNP-2793	BOLD:AAB1689	11-SRNP-2793	661[0n]	2			Yes				15-Aug-2011	Drino piceiventrisDHJ03	adult	Callionima denticulata		University of Pennsylvania	Sphingidae	DHJPAR0044974	Arthropoda	Insecta	Diptera	Tachinidae	Exoristinae	Eryciini	Drino	Drino piceiventrisDHJ03		Daniel H. Janzen	djanzen@sas.upenn.edu			DHJPAR0044974		S	adult	Callionima denticulata	Sphingidae				Host: Callionima denticulata	Host: 11-SRNP-2793	DHJPAR0044974	Gloria Sihezar	15-Aug-2011	Costa Rica
ACGBA	ACGBA7394-17	DHJPAR0060973	17-SRNP-386	BOLD:AAB2340		658[0n]	2			Yes				24-Mar-2017	Lespesia Wood04	adult	same as 17-382		University of Pennsylvania	Depressariidae	DHJPAR0060973	Arthropoda	Insecta	Diptera	Tachinidae	Exoristinae	Eryciini	Lespesia	Lespesia Wood04		Daniel H. Janzen	djanzen@sas.upenn.edu			DHJPAR0060973		S	adult	same as 17-382	Depressariidae					Host: 17-SRNP-386	DHJPAR0060973	Gloria Sihezar	24-Mar-2017	Costa Rica
ASHYE	ASHYE2937-11	DHJPAR0040801	10-SRNP-12983	BOLD:AAB2665	10-SRNP-12983	658[0n]	2	JQ575022		Yes				13-Sep-2010	Drino rhoeoDHJ01	adult	Manduca muscosa		University of Pennsylvania	Sphingidae	DHJPAR0040801	Arthropoda	Insecta	Diptera	Tachinidae	Exoristinae	Eryciini	Drino	Drino rhoeoDHJ01		Daniel H. Janzen	djanzen@sas.upenn.edu			DHJPAR0040801		S	adult	Manduca muscosa	Sphingidae				Host: Manduca muscosa	Host: 10-SRNP-12983	DHJPAR0040801	Alban Jimenez	13-Sep-2010	Costa Rica
ASTAQ	ASTAQ385-06	DHJPAR0010998	04-SRNP-13021	BOLD:AAB2751	04-SRNP-13021	657[0n]	2			Yes				17-Aug-2004	Lespesia posticaDHJ10	adult	Rifargia gelduba		University of Pennsylvania	Notodontidae	DHJPAR0010998	Arthropoda	Insecta	Diptera	Tachinidae	Exoristinae	Eryciini	Lespesia	Lespesia posticaDHJ10		Daniel H. Janzen	djanzen@sas.upenn.edu			DHJPAR0010998		S	adult	Rifargia gelduba	Notodontidae				Host: Rifargia gelduba	Host: 04-SRNP-13021	DHJPAR0010998	Guillermo Pereira	17-Aug-2004	Costa Rica
ASTA	ASTA705-06	DHJPAR0006526	00-SRNP-6454	BOLD:AAB2962	00-SRNP-6454	657[0n]	4			Yes				29-Mar-2000	Drino incompta	adult	Eumorpha fasciatus		University of Pennsylvania	Sphingidae	DHJPAR0006526	Arthropoda	Insecta	Diptera	Tachinidae	Exoristinae	Eryciini	Drino	Drino incompta		Daniel H. Janzen	djanzen@sas.upenn.edu			DHJPAR0006526		S	adult	Eumorpha fasciatus	Sphingidae				Host: Eumorpha fasciatus	Host: 00-SRNP-6454	DHJPAR0006526	gusaneros	29-Mar-2000	Costa Rica
ACGBA	ACGBA17967-24	DHJPAR0112831	23-SRNP-75967	BOLD:AAB2964	23-SRNP-75967	658[0n]				No				28-Sep-2023	Drino Wood06DHJ06	adult	Xylophanes loelia		University of Pennsylvania	Sphingidae	DHJPAR0112831	Arthropoda	Insecta	Diptera	Tachinidae	Exoristinae	Eryciini	Drino	Drino Wood06DHJ06		Daniel H. Janzen	djanzen@sas.upenn.edu			DHJPAR0112831		S	adult	Xylophanes loelia	Sphingidae				Host: Xylophanes loelia	Host: 23-SRNP-75967	DHJPAR0112831	Mercede Moraga	28-Sep-2023	Costa Rica
ASHYH	ASHYH2381-14	DHJPAR0056124	14-SRNP-71540	BOLD:AAB2965	14-SRNP-71540	670[0n]	2			No				07-Sep-2014	Drino Wood06DHJ04	adult	Xylophanes porcus		University of Pennsylvania	Sphingidae	DHJPAR0056124	Arthropoda	Insecta	Diptera	Tachinidae	Exoristinae	Eryciini	Drino	Drino Wood06DHJ04		Daniel H. Janzen	djanzen@sas.upenn.edu			DHJPAR0056124		S	adult	Xylophanes porcus	Sphingidae				Host: Xylophanes porcus	Host: 14-SRNP-71540	DHJPAR0056124	Ricardo Calero	07-Sep-2014	Costa Rica
ASHYH	ASHYH2411-14	DHJPAR0056154	14-SRNP-31134	BOLD:AAB2966	14-SRNP-31134	670[0n]	2			No				26-Sep-2014	Drino Wood06DHJ09	adult	Xylophanes tersa		University of Pennsylvania	Sphingidae	DHJPAR0056154	Arthropoda	Insecta	Diptera	Tachinidae	Exoristinae	Eryciini	Drino	Drino Wood06DHJ09		Daniel H. Janzen	djanzen@sas.upenn.edu			DHJPAR0056154		S	adult	Xylophanes tersa	Sphingidae				Host: Xylophanes tersa	Host: 14-SRNP-31134	DHJPAR0056154	Manuel Rios	26-Sep-2014	Costa Rica
ASHYH	ASHYH2414-14	DHJPAR0056157	14-SRNP-31135	BOLD:AAB2967	14-SRNP-31135	670[0n]	2			No				29-Sep-2014	Drino Wood06DHJ08	adult	Xylophanes tersa		University of Pennsylvania	Sphingidae	DHJPAR0056157	Arthropoda	Insecta	Diptera	Tachinidae	Exoristinae	Eryciini	Drino	Drino Wood06DHJ08		Daniel H. Janzen	djanzen@sas.upenn.edu			DHJPAR0056157		S	adult	Xylophanes tersa	Sphingidae				Host: Xylophanes tersa	Host: 14-SRNP-31135	DHJPAR0056157	Manuel Rios	29-Sep-2014	Costa Rica
ACGBA	ACGBA10546-19	DHJPAR0064294	19-SRNP-35283	BOLD:AAB4161		658[0n]	2			Yes				06-May-2019	Drino Wood03	adult	Xylophanes zurcheri		University of Pennsylvania	Sphingidae	DHJPAR0064294	Arthropoda	Insecta	Diptera	Tachinidae	Exoristinae	Eryciini	Drino	Drino Wood03		Daniel H. Janzen	djanzen@sas.upenn.edu			DHJPAR0064294		S	adult	Xylophanes zurcheri	Sphingidae				Host: Xylophanes zurcheri	Host: 19-SRNP-35283	DHJPAR0064294	Harry Ramirez	06-May-2019	Costa Rica
BLPAA	BLPAA46331-23	DHJPAR0068872	21-SRNP-58095	BOLD:AAB5233	21-SRNP-58095	671[0n]				No				06-Sep-2021	Lespesia Wood10DHJ01	adult	Omiodes cuniculalis		University of Pennsylvania	Crambidae	DHJPAR0068872	Arthropoda	Insecta	Diptera	Tachinidae	Exoristinae	Eryciini	Lespesia	Lespesia Wood10DHJ01		Daniel H. Janzen	djanzen@sas.upenn.edu			DHJPAR0068872		S	adult	Omiodes cuniculalis	Crambidae				Host: Omiodes cuniculalis	Host: 21-SRNP-58095	DHJPAR0068872	Elieth Cantillano	06-Sep-2021	Costa Rica
ASHYH	ASHYH2426-14	DHJPAR0056169	14-SRNP-20951	BOLD:AAB6198	14-SRNP-20951	670[0n]	2			No				07-Oct-2014	Drino Wood02DHJ01	adult	Protambulyx strigilis		University of Pennsylvania	Sphingidae	DHJPAR0056169	Arthropoda	Insecta	Diptera	Tachinidae	Exoristinae	Eryciini	Drino	Drino Wood02DHJ01		Daniel H. Janzen	djanzen@sas.upenn.edu			DHJPAR0056169		S	adult	Protambulyx strigilis	Sphingidae				Host: Protambulyx strigilis	Host: 14-SRNP-20951	DHJPAR0056169	Roster Moraga	07-Oct-2014	Costa Rica
ACGBA	ACGBA10508-19	DHJPAR0064256	19-SRNP-937	BOLD:AAB6367		658[0n]	2			Yes				22-Apr-2019	Drino Wood12	adult	Xylophanes porcus		University of Pennsylvania	Sphingidae	DHJPAR0064256	Arthropoda	Insecta	Diptera	Tachinidae	Exoristinae	Eryciini	Drino	Drino Wood12		Daniel H. Janzen	djanzen@sas.upenn.edu			DHJPAR0064256		S	adult	Xylophanes porcus	Sphingidae				Host: Xylophanes porcus	Host: 19-SRNP-937	DHJPAR0064256	Carolina Cano	22-Apr-2019	Costa Rica
ACGBA	ACGBA5123-15	DHJPAR0057213	14-SRNP-77467	BOLD:AAB6785	14-SRNP-77467	661[0n]	2			Yes				17-Dec-2014	Lespesia Wood33DHJ12	adult	Rhuda difficilis		University of Pennsylvania	Notodontidae	DHJPAR0057213	Arthropoda	Insecta	Diptera	Tachinidae	Exoristinae	Eryciini	Lespesia	Lespesia Wood33DHJ12		Daniel H. Janzen	djanzen@sas.upenn.edu			DHJPAR0057213		S	adult	Rhuda difficilis	Notodontidae				Host: Rhuda difficilis	Host: 14-SRNP-77467	DHJPAR0057213	Cirilo Umana	17-Dec-2014	Costa Rica
ACGBA	ACGBA10887-20	DHJPAR0065015	DHJPAR0065015	BOLD:AAB7506		658[0n]	2			Yes					Pseudosturmia Wood01DHJ02	adult	Parasitoid		University of Pennsylvania		DHJPAR0065015	Arthropoda	Insecta	Diptera	Tachinidae	Exoristinae	Eryciini	Pseudosturmia	Pseudosturmia Wood01DHJ02		Daniel H. Janzen	djanzen@sas.upenn.edu			DHJPAR0065015		S	adult	Parasitoid							DHJPAR0065015			Costa Rica
ACGBA	ACGBA6316-16	DHJPAR0059895	16-SRNP-36511	BOLD:AAB9125	16-SRNP-36511	658[0n]	2			Yes				28-Jun-2016	Lespesia posticaDHJ07	adult	same as 16-36498		University of Pennsylvania	Nymphalidae	DHJPAR0059895	Arthropoda	Insecta	Diptera	Tachinidae	Exoristinae	Eryciini	Lespesia	Lespesia posticaDHJ07		Daniel H. Janzen	djanzen@sas.upenn.edu			DHJPAR0059895		S	adult	same as 16-36498	Nymphalidae				Host:Libytheana carinenta	Host:16-SRNP-36511	DHJPAR0059895	Manuel Pereira	28-Jun-2016	Costa Rica
ACGAZ	ACGAZ042-11	DHJPAR0044818	11-SRNP-2675	BOLD:AAB9615	11-SRNP-2675	658[0n]	2			Yes				07-Aug-2011	Drino Wood06DHJ02	adult	Xylophanes pluto		University of Pennsylvania	Sphingidae	DHJPAR0044818	Arthropoda	Insecta	Diptera	Tachinidae	Exoristinae	Eryciini	Drino	Drino Wood06DHJ02		Daniel H. Janzen	djanzen@sas.upenn.edu			DHJPAR0044818		S	adult	Xylophanes pluto	Sphingidae				Host: Xylophanes pluto	Host: 11-SRNP-2675	DHJPAR0044818	Gloria Sihezar	07-Aug-2011	Costa Rica
ASTAI	ASTAI1618-07	DHJPAR0018971	02-SRNP-10747	BOLD:AAC0027	02-SRNP-10747	657[0n]	2	GU141842		Yes				14-Oct-2002	Ametadoria leticiamartinezae	adult	Lactura subfervensDHJ01		University of Pennsylvania	Lacturidae	DHJPAR0018971	Arthropoda	Insecta	Diptera	Tachinidae	Exoristinae	Eryciini	Ametadoria	Ametadoria leticiamartinezae		Daniel H. Janzen	djanzen@sas.upenn.edu			DHJPAR0018971		S	adult	Lactura subfervensDHJ01	Lacturidae				Host: Lactura subfervensDHJ01	Host: 02-SRNP-10747	DHJPAR0018971	gusaneros	14-Oct-2002	Costa Rica
ACGAZ	ACGAZ732-11	DHJPAR0045543	11-SRNP-22568	BOLD:AAC0591	11-SRNP-22568	658[0n]	2	KR736243		Yes				25-Oct-2011	Ametadoria mauriciogurdiani	adult	zygJanzen01 Janzen22		University of Pennsylvania	Zygaenidae	DHJPAR0045543	Arthropoda	Insecta	Diptera	Tachinidae	Exoristinae	Eryciini	Ametadoria	Ametadoria mauriciogurdiani		Daniel H. Janzen	djanzen@sas.upenn.edu			DHJPAR0045543		S	adult	zygJanzen01 Janzen22	Zygaenidae				Host: zygJanzen01 Janzen22	Host: 11-SRNP-22568	DHJPAR0045543	Roster Moraga	25-Oct-2011	Costa Rica
ACGBA	ACGBA6762-17	DHJPAR0060341	16-SRNP-56343	BOLD:AAC0947	16-SRNP-56343	658[0n]	2			Yes				30-Oct-2016	Carcelia Wood04	adult	Automeris belti		University of Pennsylvania	Saturniidae	DHJPAR0060341	Arthropoda	Insecta	Diptera	Tachinidae	Exoristinae	Eryciini	Carcelia	Carcelia Wood04		Daniel H. Janzen	djanzen@sas.upenn.edu			DHJPAR0060341		S	adult	Automeris belti	Saturniidae				Host: Automeris belti	Host: 16-SRNP-56343	DHJPAR0060341	Jose Cortez	30-Oct-2016	Costa Rica
ACGBA	ACGBA16453-23	DHJPAR0111355	22-SRNP-30479	BOLD:AAC0966	22-SRNP-30479	669[0n]				No				09-Jul-2022	Carcelia Wood11	adult	Hylesia umbrata		University of Pennsylvania	Saturniidae	DHJPAR0111355	Arthropoda	Insecta	Diptera	Tachinidae	Exoristinae	Eryciini	Carcelia	Carcelia Wood11		Daniel H. Janzen	djanzen@sas.upenn.edu			DHJPAR0111355		S	adult	Hylesia umbrata	Saturniidae				Host: Hylesia umbrata	Host: 22-SRNP-30479	DHJPAR0111355	Petrona Rios	09-Jul-2022	Costa Rica
ACGAZ	ACGAZ1629-12	DHJPAR0050315	12-SRNP-3766	BOLD:AAC1376	12-SRNP-3766	658[0n]	2			Yes				30-Sep-2012	Drino smithi	adult	Neococytius cluentius		University of Pennsylvania	Sphingidae	DHJPAR0050315	Arthropoda	Insecta	Diptera	Tachinidae	Exoristinae	Eryciini	Drino	Drino smithi		Daniel H. Janzen	djanzen@sas.upenn.edu			DHJPAR0050315		S	adult	Neococytius cluentius	Sphingidae				Host: Neococytius cluentius	Host: 12-SRNP-3766	DHJPAR0050315	Osvaldo Espinoza	30-Sep-2012	Costa Rica
ASHYD	ASHYD3333-14	DHJPAR0054165	14-SRNP-55213	BOLD:AAC2594	14-SRNP-55213	658[0n]	2			Yes				04-Feb-2014	Lespesia Wood28	adult	Itaballia centralis		University of Pennsylvania	Pieridae	DHJPAR0054165	Arthropoda	Insecta	Diptera	Tachinidae	Exoristinae	Eryciini	Lespesia	Lespesia Wood28		Daniel H. Janzen	djanzen@sas.upenn.edu			DHJPAR0054165		S	adult	Itaballia centralis	Pieridae				Host: Itaballia centralis	Host: 14-SRNP-55213	DHJPAR0054165	Jose Cortez	04-Feb-2014	Costa Rica
ASTA	ASTA589-06	DHJPAR0005469	05-SRNP-43422	BOLD:AAC2722	05-SRNP-43422	658[0n]	2			Yes				09-Dec-2005	Zizyphomyia Wood03DHJ01	adult	Heraclides autocles		University of Pennsylvania	Papilionidae	DHJPAR0005469	Arthropoda	Insecta	Diptera	Tachinidae	Exoristinae	Eryciini	Zizyphomyia	Zizyphomyia Wood03DHJ01		Daniel H. Janzen	djanzen@sas.upenn.edu			DHJPAR0005469		S	adult	Heraclides autocles	Papilionidae				Host: Heraclides autocles	Host: 05-SRNP-43422	DHJPAR0005469	Minor Carmona	09-Dec-2005	Costa Rica
ACGBA	ACGBA5535-16	DHJPAR0059118	14-SRNP-12634	BOLD:AAC2723	14-SRNP-12634	658[0n]	2			Yes				04-Nov-2014	Zizyphomyia Wood03DHJ02	adult	Heraclides idaeus		University of Pennsylvania	Papilionidae	DHJPAR0059118	Arthropoda	Insecta	Diptera	Tachinidae	Exoristinae	Eryciini	Zizyphomyia	Zizyphomyia Wood03DHJ02		Daniel H. Janzen	djanzen@sas.upenn.edu			DHJPAR0059118		S	adult	Heraclides idaeus	Papilionidae				Host: Heraclides idaeus	Host: 14-SRNP-12634	DHJPAR0059118	Guillermo Pereira	04-Nov-2014	Costa Rica
ACGBA	ACGBA5131-15	DHJPAR0057221	14-SRNP-58061	BOLD:AAC3216	14-SRNP-58061	661[0n]	2			Yes				21-Nov-2014	Lespesia archippivoraDHJ01	adult	Danaus plexippus		University of Pennsylvania	Nymphalidae	DHJPAR0057221	Arthropoda	Insecta	Diptera	Tachinidae	Exoristinae	Eryciini	Lespesia	Lespesia archippivoraDHJ01		Daniel H. Janzen	djanzen@sas.upenn.edu			DHJPAR0057221		S	adult	Danaus plexippus	Nymphalidae				Host: Danaus plexippus	Host: 14-SRNP-58061	DHJPAR0057221	Elieth Cantillano	21-Nov-2014	Costa Rica
ASHYH	ASHYH1169-13	DHJPAR0052057	13-SRNP-35233	BOLD:AAC3481	13-SRNP-35233	658[0n]	2			Yes				30-May-2013	Zizyphomyia Fleming03	adult	Mimoides clusoculis		University of Pennsylvania	Papilionidae	DHJPAR0052057	Arthropoda	Insecta	Diptera	Tachinidae	Exoristinae	Eryciini	Zizyphomyia	Zizyphomyia Fleming03		Daniel H. Janzen	djanzen@sas.upenn.edu			DHJPAR0052057		S	adult	Mimoides clusoculis	Papilionidae				Host: Mimoides clusoculis	Host: 13-SRNP-35233	DHJPAR0052057	Harry Ramirez	30-May-2013	Costa Rica
ACGBA	ACGBA3124-13	DHJPAR0050532	12-SRNP-12363	BOLD:AAC5022	12-SRNP-12363	658[0n]	2			Yes				06-Dec-2012	Carcelia Wood08	adult	Apatelodes merlona		University of Pennsylvania	Apatelodidae	DHJPAR0050532	Arthropoda	Insecta	Diptera	Tachinidae	Exoristinae	Eryciini	Carcelia	Carcelia Wood08		Daniel H. Janzen	djanzen@sas.upenn.edu			DHJPAR0050532		S	adult	Apatelodes merlona	Apatelodidae				Host: Apatelodes merlona	Host: 12-SRNP-12363	DHJPAR0050532	Johan Vargas	06-Dec-2012	Costa Rica
ACGBA	ACGBA5146-15	DHJPAR0057236	14-SRNP-21245	BOLD:AAC5049	14-SRNP-21245	661[0n]	2			Yes				16-Dec-2014	Siphosturmia Wood02	adult	Porphyrogenes peterwegei		University of Pennsylvania	Hesperiidae	DHJPAR0057236	Arthropoda	Insecta	Diptera	Tachinidae	Exoristinae	Eryciini	Siphosturmia	Siphosturmia Wood02		Daniel H. Janzen	djanzen@sas.upenn.edu			DHJPAR0057236		S	adult	Porphyrogenes peterwegei	Hesperiidae				Host: Porphyrogenes peterwegei	Host: 14-SRNP-21245	DHJPAR0057236	Lucia Rios	16-Dec-2014	Costa Rica
ASTAX	ASHYD1046-09	DHJPAR0035665	09-SRNP-56586	BOLD:AAC8210	09-SRNP-56586	658[0n]	2			Yes				27-Jul-2009	Lespesia Wood10DHJ02	adult	Paridnea holophaealisDHJ02		University of Pennsylvania	Pyralidae	DHJPAR0035665	Arthropoda	Insecta	Diptera	Tachinidae	Exoristinae	Eryciini	Lespesia	Lespesia Wood10DHJ02		Daniel H. Janzen	djanzen@sas.upenn.edu			DHJPAR0035665		S	adult	Paridnea holophaealisDHJ02	Pyralidae				Host: Paridnea holophaealisDHJ02	Host: 09-SRNP-56586	DHJPAR0035665	Mariano Pereira	27-Jul-2009	Costa Rica
ASTAI	ASTAI1494-07	DHJPAR0018847	01-SRNP-24262	BOLD:AAC9094	01-SRNP-24262	657[0n]	2	GU142103		Yes				19-Dec-2001	Carcelia Wood12DHJ04	adult	Zanola fieldi		University of Pennsylvania	Apatelodidae	DHJPAR0018847	Arthropoda	Insecta	Diptera	Tachinidae	Exoristinae	Eryciini	Carcelia	Carcelia Wood12DHJ04		Daniel H. Janzen	djanzen@sas.upenn.edu			DHJPAR0018847		S	adult	Zanola fieldi	Apatelodidae				Host: Zanola fieldi	Host: 01-SRNP-24262	DHJPAR0018847	Roster Moraga	19-Dec-2001	Costa Rica
ACGAZ	ACGAZ160-11	DHJPAR0044936	11-SRNP-55870	BOLD:AAD0054	11-SRNP-55870	658[0n]	2			Yes				16-Jul-2011	Drino Wood11	adult	Eumorpha satellitia		University of Pennsylvania	Sphingidae	DHJPAR0044936	Arthropoda	Insecta	Diptera	Tachinidae	Exoristinae	Eryciini	Drino	Drino Wood11		Daniel H. Janzen	djanzen@sas.upenn.edu			DHJPAR0044936		S	adult	Eumorpha satellitia	Sphingidae				Host: Eumorpha satellitia	Host: 11-SRNP-55870	DHJPAR0044936	Jose Cortez	16-Jul-2011	Costa Rica
ASTAS	ASTAS606-06	DHJPAR0015640	02-SRNP-29780	BOLD:AAD1196	02-SRNP-29780	657[0n]	2			Yes				03-Oct-2002	Siphosturmia Fleming08	adult	Chlosyne erodyle		University of Pennsylvania	Nymphalidae	DHJPAR0015640	Arthropoda	Insecta	Diptera	Tachinidae	Exoristinae	Eryciini	Siphosturmia	Siphosturmia Fleming08		Daniel H. Janzen	djanzen@sas.upenn.edu			DHJPAR0015640		S	adult	Chlosyne erodyle	Nymphalidae				Host: Chlosyne erodyle	Host: 02-SRNP-29780	DHJPAR0015640	Lucia Rios	03-Oct-2002	Costa Rica
ACGBA	ACGBA9264-18	DHJPAR0062930	18-SRNP-55119	BOLD:AAD1807		658[0n]	2			Yes				17-Apr-2018	Siphosturmia rafaeliDHJ04	adult	Polythrix asine		University of Pennsylvania	Hesperiidae	DHJPAR0062930	Arthropoda	Insecta	Diptera	Tachinidae	Exoristinae	Eryciini	Siphosturmia	Siphosturmia rafaeliDHJ04		Daniel H. Janzen	djanzen@sas.upenn.edu			DHJPAR0062930		S	adult	Polythrix asine	Hesperiidae				Host: Polythrix asine	Host: 18-SRNP-55119	DHJPAR0062930	Jose Cortez	17-Apr-2018	Costa Rica
ASTAI	ASTAI1476-07	DHJPAR0018829	05-SRNP-40879	BOLD:AAD3102	05-SRNP-40879	657[0n]	2	GU142142		Yes				23-Apr-2005	Carcelia Wood15	adult	Automeris parapichinchensis		University of Pennsylvania	Saturniidae	DHJPAR0018829	Arthropoda	Insecta	Diptera	Tachinidae	Exoristinae	Eryciini	Carcelia	Carcelia Wood15		Daniel H. Janzen	djanzen@sas.upenn.edu			DHJPAR0018829		S	adult	Automeris parapichinchensis	Saturniidae				Host: Automeris parapichinchensis	Host: 05-SRNP-40879	DHJPAR0018829	Minor Carmona	23-Apr-2005	Costa Rica
ACGBA	ACGBA5470-15	DHJPAR0057560	15-SRNP-70633	BOLD:AAD3510	15-SRNP-70633	658[0n]	2			Yes				03-Apr-2015	Myothyriopsis Wood02DHJ02	adult	Heliconius charithonia		University of Pennsylvania	Nymphalidae	DHJPAR0057560	Arthropoda	Insecta	Diptera	Tachinidae	Exoristinae	Eryciini	Myothyriopsis	Myothyriopsis Wood02DHJ02		Daniel H. Janzen	djanzen@sas.upenn.edu			DHJPAR0057560		S	adult	Heliconius charithonia	Nymphalidae				Host: Heliconius charithonia	Host: 15-SRNP-70633	DHJPAR0057560	Dinia Martinez	03-Apr-2015	Costa Rica
ACGAZ	ACGAZ130-11	DHJPAR0044906	11-SRNP-80716	BOLD:AAD3654	11-SRNP-80716	658[0n]	2			Yes				04-Jul-2011	Argyrochaetona cubanaDHJ04	adult	Phostria Janzen05		University of Pennsylvania	Crambidae	DHJPAR0044906	Arthropoda	Insecta	Diptera	Tachinidae	Exoristinae	Eryciini	Argyrochaetona	Argyrochaetona cubanaDHJ04		Daniel H. Janzen	djanzen@sas.upenn.edu			DHJPAR0044906		S	adult	Phostria Janzen05	Crambidae				Host: Phostria Janzen05		DHJPAR0044906	Edwin Apu	04-Jul-2011	Costa Rica
ASHYH	ASHYH2408-14	DHJPAR0056151	14-SRNP-31165	BOLD:AAD4710	14-SRNP-31165	670[0n]	2			No				06-Oct-2014	Lespesia Wood34	adult	Meragisa marcata		University of Pennsylvania	Notodontidae	DHJPAR0056151	Arthropoda	Insecta	Diptera	Tachinidae	Exoristinae	Eryciini	Lespesia	Lespesia Wood34		Daniel H. Janzen	djanzen@sas.upenn.edu			DHJPAR0056151		S	adult	Meragisa marcata	Notodontidae				Host: Meragisa marcata	Host: 14-SRNP-31165	DHJPAR0056151	Freddy Quesada	06-Oct-2014	Costa Rica
ASTAC	ASTAC612-06	DHJPAR0008780	03-SRNP-28279	BOLD:AAD5647	03-SRNP-28279	657[0n]	5			Yes				14-Sep-2003	Carcelia Wood14	adult	Glaucostola romula		University of Pennsylvania	Erebidae	DHJPAR0008780	Arthropoda	Insecta	Diptera	Tachinidae	Exoristinae	Eryciini	Carcelia	Carcelia Wood14		Daniel H. Janzen	djanzen@sas.upenn.edu			DHJPAR0008780		S	adult	Glaucostola romula	Erebidae				Host: Glaucostola romula	Host: 03-SRNP-28279	DHJPAR0008780	Dunia Garcia	14-Sep-2003	Costa Rica
ACGBA	ACGBA9422-18	DHJPAR0063088	18-SRNP-26621	BOLD:AAD6177		658[0n]	2			Yes				29-Jul-2018	Carcelia flavirostrisDHJ15	adult	Ormetica sicilia		University of Pennsylvania	Erebidae	DHJPAR0063088	Arthropoda	Insecta	Diptera	Tachinidae	Exoristinae	Eryciini	Carcelia	Carcelia flavirostrisDHJ15		Daniel H. Janzen	djanzen@sas.upenn.edu			DHJPAR0063088		S	adult	Ormetica sicilia	Erebidae				Host: Ormetica sicilia	Host: 18-SRNP-26621	DHJPAR0063088	Minor Carmona	29-Jul-2018	Costa Rica
ACGAZ	ACGAZ774-11	DHJPAR0045585	11-SRNP-71072	BOLD:AAD8400	11-SRNP-71072	658[0n]	2			Yes				04-Jun-2011	Zizyphomyia Wood06	adult	Euselasia hygeniusDHJ01		University of Pennsylvania	Riodinidae	DHJPAR0045585	Arthropoda	Insecta	Diptera	Tachinidae	Exoristinae	Eryciini	Zizyphomyia	Zizyphomyia Wood06		Daniel H. Janzen	djanzen@sas.upenn.edu			DHJPAR0045585		S	adult	Euselasia hygeniusDHJ01	Riodinidae				Host: Euselasia hygenius	Host: 11-SRNP-71072	DHJPAR0045585	Ricardo Calero	04-Jun-2011	Costa Rica
ACGBA	ACGBA7325-17	DHJPAR0060904	17-SRNP-30865	BOLD:AAE0608		658[0n]	2			Yes				01-May-2017	Drino piceiventrisDHJ13	adult	Enyo ocypete		University of Pennsylvania	Sphingidae	DHJPAR0060904	Arthropoda	Insecta	Diptera	Tachinidae	Exoristinae	Eryciini	Drino	Drino piceiventrisDHJ13		Daniel H. Janzen	djanzen@sas.upenn.edu			DHJPAR0060904		S	adult	Enyo ocypete	Sphingidae				Host: Enyo ocypete	Host: 17-SRNP-30865	DHJPAR0060904	Manuel Rios	01-May-2017	Costa Rica
ASTAX	ASHYB875-09	DHJPAR0030131	08-SRNP-58105	BOLD:AAE2917	08-SRNP-58105	658[0n]	4			Yes				12-Nov-2008	Carcelia flavirostrisDHJ17	adult	Carathis septentrionalis		University of Pennsylvania	Erebidae	DHJPAR0030131	Arthropoda	Insecta	Diptera	Tachinidae	Exoristinae	Eryciini	Carcelia	Carcelia flavirostrisDHJ17		Daniel H. Janzen	djanzen@sas.upenn.edu			DHJPAR0030131		S	adult	Carathis septentrionalis	Erebidae				Host: Carathis septentrionalis	Host: 08-SRNP-58105	DHJPAR0030131	Jose Cortez	12-Nov-2008	Costa Rica
ASTAX	ASHYD1044-09	DHJPAR0035663	09-SRNP-57190	BOLD:AAE3627	09-SRNP-57190	658[0n]	2			Yes				26-Aug-2009	Lespesia Wood30DHJ02	adult	Dismorphia praxinoe		University of Pennsylvania	Pieridae	DHJPAR0035663	Arthropoda	Insecta	Diptera	Tachinidae	Exoristinae	Eryciini	Lespesia	Lespesia Wood30DHJ02		Daniel H. Janzen	djanzen@sas.upenn.edu			DHJPAR0035663		S	adult	Dismorphia praxinoe	Pieridae				Host: Dismorphia praxinoe	Host: 09-SRNP-57190	DHJPAR0035663	Mariano Pereira	26-Aug-2009	Costa Rica
ASTAC	ASTAC693-06	DHJPAR0008861	99-SRNP-13257	BOLD:AAE3628	99-SRNP-13257	657[0n]	2			Yes				14-Feb-2000	Lespesia Wood26DHJ02	adult	Lonomia columbiana		University of Pennsylvania	Saturniidae	DHJPAR0008861	Arthropoda	Insecta	Diptera	Tachinidae	Exoristinae	Eryciini	Lespesia	Lespesia Wood26DHJ02		Daniel H. Janzen	djanzen@sas.upenn.edu			DHJPAR0008861		S	adult	Lonomia columbiana	Saturniidae				Host: Lonomia columbiana	Host: 99-SRNP-13257	DHJPAR0008861	Carolina Cano	14-Feb-2000	Costa Rica
ASHYB	ASHYB2383-12	DHJPAR0049589	12-SRNP-55661	BOLD:AAE6517	12-SRNP-55661	658[0n]	2			Yes				09-Jul-2012	Zizyphomyia Wood02	adult	Dysodia immargo		University of Pennsylvania	Thyrididae	DHJPAR0049589	Arthropoda	Insecta	Diptera	Tachinidae	Exoristinae	Eryciini	Zizyphomyia	Zizyphomyia Wood02		Daniel H. Janzen	djanzen@sas.upenn.edu			DHJPAR0049589		S	adult	Dysodia immargo	Thyrididae				Host: Dysodia immargo	Host: 12-SRNP-55661	DHJPAR0049589	Jose Cortez	09-Jul-2012	Costa Rica
ACGBA	ACGBA5134-15	DHJPAR0057224	14-SRNP-77567	BOLD:AAE6835	14-SRNP-77567	661[0n]	2			Yes				01-Jan-2015	Lespesia Wood33DHJ11	adult	Drugera mimica		University of Pennsylvania	Notodontidae	DHJPAR0057224	Arthropoda	Insecta	Diptera	Tachinidae	Exoristinae	Eryciini	Lespesia	Lespesia Wood33DHJ11		Daniel H. Janzen	djanzen@sas.upenn.edu			DHJPAR0057224		S	adult	Drugera mimica	Notodontidae				Host: Drugera mimica	Host: 14-SRNP-77567	DHJPAR0057224	Cirilo Umana	01-Jan-2015	Costa Rica
ACGBA	ACGBA4953-15	DHJPAR0057043	14-SRNP-72296	BOLD:AAE6862	14-SRNP-72296	658[0n]	2			Yes				23-Jan-2015	Lespesia Janzen15	adult	Leuciris fimbriaria		University of Pennsylvania	Geometridae	DHJPAR0057043	Arthropoda	Insecta	Diptera	Tachinidae	Exoristinae	Eryciini	Lespesia	Lespesia Janzen15		Daniel H. Janzen	djanzen@sas.upenn.edu			DHJPAR0057043		S	adult	Leuciris fimbriaria	Geometridae				Host: Leuciris fimbriaria		DHJPAR0057043	Ricardo Calero	23-Jan-2015	Costa Rica
ASHYD	ASHYD2208-10	DHJPAR0038635	06-SRNP-16733	BOLD:AAE6863	06-SRNP-16733	625[0n]	5			Yes				03-Aug-2006	Lespesia Janzen6863	adult	Euchaetes antica		University of Pennsylvania	Erebidae	DHJPAR0038635	Arthropoda	Insecta	Diptera	Tachinidae	Exoristinae	Eryciini	Lespesia	Lespesia Janzen6863		Daniel H. Janzen	djanzen@sas.upenn.edu			DHJPAR0038635		S	adult	Euchaetes antica	Erebidae				Host: Euchaetes antica	Host: 06-SRNP-16733	DHJPAR0038635	Lucia Vargas	03-Aug-2006	Costa Rica
ACGBA	ACGBA18736-24	DHJPAR0113607	23-SRNP-46540	BOLD:AAE7636	23-SRNP-46540	658[0n]				No				20-Nov-2023	Carcelia orellana	adult	Melese laodamia		University of Pennsylvania	Erebidae	DHJPAR0113607	Arthropoda	Insecta	Diptera	Tachinidae	Exoristinae	Eryciini	Carcelia	Carcelia orellana		Daniel H. Janzen	djanzen@sas.upenn.edu			DHJPAR0113607		S	adult	Melese laodamia	Erebidae				Host: Melese laodamia	Host: 23-SRNP-46540	DHJPAR0113607	Keiner Aragon	20-Nov-2023	Costa Rica
ASTAZ	ASTAI313-06	DHJPAR0005885	93-SRNP-3836	BOLD:AAE8076	93-SRNP-3836	657[0n]	2	EF181011		Yes				07-Aug-1993	Drino piceiventrisDHJ08	adult	Cautethia spuria		University of Pennsylvania	Sphingidae	DHJPAR0005885	Arthropoda	Insecta	Diptera	Tachinidae	Exoristinae	Eryciini	Drino	Drino piceiventrisDHJ08		Daniel H. Janzen	djanzen@sas.upenn.edu			DHJPAR0005885		S	adult	Cautethia spuria	Sphingidae				Host: Cautethia spuria	Host: 93-SRNP-3836	DHJPAR0005885	gusaneros	07-Aug-1993	Costa Rica
ACGBA	ACGBA5986-16	DHJPAR0059569	16-SRNP-31098	BOLD:AAE8077	16-SRNP-31098	658[0n]	2			Yes				10-Aug-2016	Drino inca	adult	Agrius cingulata		University of Pennsylvania	Sphingidae	DHJPAR0059569	Arthropoda	Insecta	Diptera	Tachinidae	Exoristinae	Eryciini	Drino	Drino inca		Daniel H. Janzen	djanzen@sas.upenn.edu			DHJPAR0059569		S	adult	Agrius cingulata	Sphingidae				Host: Agrius cingulata	Host: 16-SRNP-31098	DHJPAR0059569	Petrona Rios	10-Aug-2016	Costa Rica
ASTAI	ASTAI1512-07	DHJPAR0018865	99-SRNP-5621	BOLD:AAF1801	99-SRNP-5621	657[0n]	2	GU142098		Yes				22-Jun-1999	Carcelia Wood12DHJ02	adult	Euglyphis see description		University of Pennsylvania	Lasiocampidae	DHJPAR0018865	Arthropoda	Insecta	Diptera	Tachinidae	Exoristinae	Eryciini	Carcelia	Carcelia Wood12DHJ02		Daniel H. Janzen	djanzen@sas.upenn.edu			DHJPAR0018865		S	adult	Euglyphis see description	Lasiocampidae				Host: Euglyphis	Host: 99-SRNP-5621	DHJPAR0018865	Carolina Cano	22-Jun-1999	Costa Rica
ASTAI	ASTAI1491-07	DHJPAR0018844	05-SRNP-58409	BOLD:AAF1802	05-SRNP-58409	657[0n]	2	GU142096		Yes				06-Aug-2005	Carcelia Wood12DHJ01	adult	Ephoria lybia		University of Pennsylvania	Apatelodidae	DHJPAR0018844	Arthropoda	Insecta	Diptera	Tachinidae	Exoristinae	Eryciini	Carcelia	Carcelia Wood12DHJ01		Daniel H. Janzen	djanzen@sas.upenn.edu			DHJPAR0018844		S	adult	Ephoria lybia	Apatelodidae				Host: Ephoria lybia	Host: 05-SRNP-58409	DHJPAR0018844	Yerlyng Campos	06-Aug-2005	Costa Rica
ACGBA	ACGBA17842-24	DHJPAR0112705	23-SRNP-57102	BOLD:AAF3888	23-SRNP-57102	658[0n]				No				13-Jul-2023	Carcelia Wood19	adult	Agaraea minuta		University of Pennsylvania	Erebidae	DHJPAR0112705	Arthropoda	Insecta	Diptera	Tachinidae	Exoristinae	Eryciini	Carcelia	Carcelia Wood19		Daniel H. Janzen	djanzen@sas.upenn.edu			DHJPAR0112705		S	adult	Agaraea minuta	Erebidae				Host: Agaraea minuta	Host: 23-SRNP-57102	DHJPAR0112705	Sergio Rios	13-Jul-2023	Costa Rica
ACGBA	ACGBA17508-24	DHJPAR0112369	23-SRNP-1974	BOLD:AAF5063	23-SRNP-1974	658[0n]				No				27-Aug-2023	Myothyriopsis Wood03	adult	Heliconius fulgius		University of Pennsylvania	Nymphalidae	DHJPAR0112369	Arthropoda	Insecta	Diptera	Tachinidae	Exoristinae	Eryciini	Myothyriopsis	Myothyriopsis Wood03		Daniel H. Janzen	djanzen@sas.upenn.edu			DHJPAR0112369		S	adult	Heliconius fulgius	Nymphalidae				Host: Heliconius fulgius	Host: 23-SRNP-1974	DHJPAR0112369	Carolina Cano	27-Aug-2023	Costa Rica
ASHYC	ASHYC4045-10	DHJPAR0037300	09-SRNP-73801	BOLD:AAF8085	09-SRNP-73801	658[0n]	2	HQ548252		Yes				20-Dec-2009	Lespesia Janzen12	adult	Sarsina purpurascens		University of Pennsylvania	Erebidae	DHJPAR0037300	Arthropoda	Insecta	Diptera	Tachinidae	Exoristinae	Eryciini	Lespesia	Lespesia Janzen12		Daniel H. Janzen	djanzen@sas.upenn.edu			DHJPAR0037300		S	adult	Sarsina purpurascens	Erebidae				Host: Sarsina purpurascens	Host: 09-SRNP-73801	DHJPAR0037300	Dinia Martinez	20-Dec-2009	Costa Rica
ASTAQ	ASTAQ402-06	DHJPAR0011015	04-SRNP-13737	BOLD:AAF8097	04-SRNP-13737	657[0n]	2			Yes				01-Sep-2004	Lespesia Janzen21	adult	Doa Janzen01		University of Pennsylvania	Doidae	DHJPAR0011015	Arthropoda	Insecta	Diptera	Tachinidae	Exoristinae	Eryciini	Lespesia	Lespesia Janzen21		Daniel H. Janzen	djanzen@sas.upenn.edu			DHJPAR0011015		S	adult	Doa Janzen01	Doidae				Host: Doa Janzen01	Host: 04-SRNP-13737	DHJPAR0011015	Ruth Franco	01-Sep-2004	Costa Rica
ASHYM	ASHYM2630-13	DHJPAR0053276	13-SRNP-56087	BOLD:AAH7976	13-SRNP-56087	658[0n]	2			Yes				25-Aug-2013	Pseudosturmia Wood12	adult	Callicore pitheas		University of Pennsylvania	Nymphalidae	DHJPAR0053276	Arthropoda	Insecta	Diptera	Tachinidae	Exoristinae	Eryciini	Pseudosturmia	Pseudosturmia Wood12		Daniel H. Janzen	djanzen@sas.upenn.edu			DHJPAR0053276		S	adult	Callicore pitheas	Nymphalidae				Host: Callicore pitheas	Host: 13-SRNP-56087	DHJPAR0053276	Jose Cortez	25-Aug-2013	Costa Rica
ASTAQ	ASTAQ844-06	DHJPAR0011457	03-SRNP-19828	BOLD:AAH9691	03-SRNP-19828	657[1n]	2			Yes				26-Sep-2003	Siphosturmia baccharis	adult	Staphylus vulgata		University of Pennsylvania	Hesperiidae	DHJPAR0011457	Arthropoda	Insecta	Diptera	Tachinidae	Exoristinae	Eryciini	Siphosturmia	Siphosturmia baccharis		Daniel H. Janzen	djanzen@sas.upenn.edu			DHJPAR0011457		S	adult	Staphylus vulgata	Hesperiidae				Host: Staphylus vulgata	Host: 03-SRNP-19828	DHJPAR0011457	Lucia Rios	26-Sep-2003	Costa Rica
ASHYE	ASHYH2271-14	DHJPAR0055724	14-SRNP-55846	BOLD:AAI1361	14-SRNP-55846	661[0n]	2			Yes				13-Jun-2014	Lespesia Wood01	adult	Syllepte belialis		University of Pennsylvania	Crambidae	DHJPAR0055724	Arthropoda	Insecta	Diptera	Tachinidae	Exoristinae	Eryciini	Lespesia	Lespesia Wood01		Daniel H. Janzen	djanzen@sas.upenn.edu			DHJPAR0055724		S	adult	Syllepte belialis	Crambidae				Host: Syllepte belialis	Host: 14-SRNP-55846	DHJPAR0055724	Jose Cortez	13-Jun-2014	Costa Rica
ACGBA	ACGBA10492-19	DHJPAR0064240	19-SRNP-703	BOLD:AAI1369		658[0n]	2			Yes				29-Mar-2019	Lespesia Janzen05	adult	see description		University of Pennsylvania	Erebidae	DHJPAR0064240	Arthropoda	Insecta	Diptera	Tachinidae	Exoristinae	Eryciini	Lespesia	Lespesia Janzen05		Daniel H. Janzen	djanzen@sas.upenn.edu			DHJPAR0064240		S	adult	see description	Erebidae				Host: see description	Host: 19-SRNP-703	DHJPAR0064240	Gloria Sihezar	29-Mar-2019	Costa Rica
ACGBA	ACGBA9869-19	DHJPAR0063617	18-SRNP-2319	BOLD:AAI1373		658[0n]	2			Yes				08-Dec-2018	Lespesia Janzen1373	adult	megaloJanzen01 Janzen16		University of Pennsylvania	Megalopygidae	DHJPAR0063617	Arthropoda	Insecta	Diptera	Tachinidae	Exoristinae	Eryciini	Lespesia	Lespesia Janzen1373		Daniel H. Janzen	djanzen@sas.upenn.edu			DHJPAR0063617		S	adult	megaloJanzen01 Janzen16	Megalopygidae				Host: megaloJanzen01 Janzen16	Host: 18-SRNP-2319	DHJPAR0063617	Gloria Sihezar	08-Dec-2018	Costa Rica
ACGBA	ACGBA9402-18	DHJPAR0063068	18-SRNP-26467	BOLD:AAI1374		658[0n]	2			Yes				20-Jun-2018	Lespesia Janzen3072	adult	Periga costaricana		University of Pennsylvania	Saturniidae	DHJPAR0063068	Arthropoda	Insecta	Diptera	Tachinidae	Exoristinae	Eryciini	Lespesia	Lespesia Janzen3072		Daniel H. Janzen	djanzen@sas.upenn.edu			DHJPAR0063068		S	adult	Periga costaricana	Saturniidae				Host: Periga costaricana	Host: 18-SRNP-26467	DHJPAR0063068	Angel Hernandez	20-Jun-2018	Costa Rica
ACGBA	ACGBA17672-24	DHJPAR0112534	23-SRNP-21234	BOLD:AAI3678	23-SRNP-21234	658[0n]				No				25-Jul-2023	Carcelia Janzen40	adult	Opharus consimilis		University of Pennsylvania	Erebidae	DHJPAR0112534	Arthropoda	Insecta	Diptera	Tachinidae	Exoristinae	Eryciini	Carcelia	Carcelia Janzen40		Daniel H. Janzen	djanzen@sas.upenn.edu			DHJPAR0112534		S	adult	Opharus consimilis	Erebidae				Host: Opharus consimilis	Host: 23-SRNP-21234	DHJPAR0112534	Lucia Rios	25-Jul-2023	Costa Rica
ACGBA	ACGBA17421-24	DHJPAR0112282	23-SRNP-36682	BOLD:AAI3679	23-SRNP-36682	658[0n]				No				22-Jun-2023	Carcelia flavirostrisDHJ12	adult	Carales astur		University of Pennsylvania	Erebidae	DHJPAR0112282	Arthropoda	Insecta	Diptera	Tachinidae	Exoristinae	Eryciini	Carcelia	Carcelia flavirostrisDHJ12		Daniel H. Janzen	djanzen@sas.upenn.edu			DHJPAR0112282		S	adult	Carales astur	Erebidae				Host: Carales astur	Host: 23-SRNP-36682	DHJPAR0112282	Freddy Quesada	22-Jun-2023	Costa Rica
ACGBA	ACGBA795-12	DHJPAR0046622	11-SRNP-33267	BOLD:AAI3682	11-SRNP-33267	658[0n]	2			Yes				12-Nov-2011	Carcelia flavirostrisDHJ31	adult	Saurita tipulina		University of Pennsylvania	Erebidae	DHJPAR0046622	Arthropoda	Insecta	Diptera	Tachinidae	Exoristinae	Eryciini	Carcelia	Carcelia flavirostrisDHJ31		Daniel H. Janzen	djanzen@sas.upenn.edu			DHJPAR0046622		S	adult	Saurita tipulina	Erebidae				Host: Erebidae	Host: 11-SRNP-33267	DHJPAR0046622	Calixto Moraga	12-Nov-2011	Costa Rica
ACGAZ	ACGAZ103-11	DHJPAR0044879	11-SRNP-43150	BOLD:AAI6638	11-SRNP-43150	658[0n]	6			Yes				25-Jul-2011	Carcelia Janzen41	adult	Cosmosoma stibostictum		University of Pennsylvania	Erebidae	DHJPAR0044879	Arthropoda	Insecta	Diptera	Tachinidae	Exoristinae	Eryciini	Carcelia	Carcelia Janzen41		Daniel H. Janzen	djanzen@sas.upenn.edu			DHJPAR0044879		S	adult	Cosmosoma stibostictum	Erebidae				Host: Cosmosoma stibostictum	Host: 11-SRNP-43150	DHJPAR0044879	Pablo Umana	25-Jul-2011	Costa Rica
ASTAI	ASTAI1422-07	DHJPAR0018775	05-SRNP-33466	BOLD:AAI6639	05-SRNP-33466	657[0n]	2	GU142021		Yes				12-Sep-2005	Carcelia flavirostrisDHJ05	adult	Robinsonia deiopea		University of Pennsylvania	Erebidae	DHJPAR0018775	Arthropoda	Insecta	Diptera	Tachinidae	Exoristinae	Eryciini	Carcelia	Carcelia flavirostrisDHJ05		Daniel H. Janzen	djanzen@sas.upenn.edu			DHJPAR0018775		S	adult	Robinsonia deiopea	Erebidae				Host: Robinsonia deiopea	Host: 05-SRNP-33466	DHJPAR0018775	Manuel Rios	12-Sep-2005	Costa Rica
ACGBA	ACGBA18047-24	DHJPAR0112911	23-SRNP-37863	BOLD:AAI6642	23-SRNP-37863	658[0n]				No				10-Oct-2023	Carcelia flavirostrisDHJ02	adult	Leucotmemis nexa		University of Pennsylvania	Erebidae	DHJPAR0112911	Arthropoda	Insecta	Diptera	Tachinidae	Exoristinae	Eryciini	Carcelia	Carcelia flavirostrisDHJ02		Daniel H. Janzen	djanzen@sas.upenn.edu			DHJPAR0112911		S	adult	Leucotmemis nexa	Erebidae				Host: Leucotmemis nexa	Host: 23-SRNP-37863	DHJPAR0112911	Dunia Garcia	10-Oct-2023	Costa Rica
ASTAC	ASTAC688-06	DHJPAR0008856	02-SRNP-13681	BOLD:AAJ1408	02-SRNP-13681	657[1n]	5			Yes				22-Sep-2002	Lespesia Wood26DHJ01	adult	Hapigiodes vazquezae		University of Pennsylvania	Notodontidae	DHJPAR0008856	Arthropoda	Insecta	Diptera	Tachinidae	Exoristinae	Eryciini	Lespesia	Lespesia Wood26DHJ01		Daniel H. Janzen	djanzen@sas.upenn.edu			DHJPAR0008856		S	adult	Hapigiodes vazquezae	Notodontidae				Host: Hapigiodes vazquezae	Host: 02-SRNP-13681	DHJPAR0008856	Guillermo Pereira	22-Sep-2002	Costa Rica
ASTAS	ASTAS619-06	DHJPAR0015653	02-SRNP-21341	BOLD:AAJ1411	02-SRNP-21341	657[0n]	2			Yes				29-Nov-2002	Lespesia Wood31	adult	Pterourus bryki		University of Pennsylvania	Papilionidae	DHJPAR0015653	Arthropoda	Insecta	Diptera	Tachinidae	Exoristinae	Eryciini	Lespesia	Lespesia Wood31		Daniel H. Janzen	djanzen@sas.upenn.edu			DHJPAR0015653		S	adult	Pterourus bryki	Papilionidae				Host: Pterourus bryki	Host: 02-SRNP-21341	DHJPAR0015653	Jose Perez	29-Nov-2002	Costa Rica
ASTAT	ASTAT640-06	DHJPAR0007868	90-SRNP-1182	BOLD:AAJ1443	90-SRNP-1182	657[0n]	4			Yes				22-Jul-1990	Lespesia Janzen11	adult	Adeloneivaia isara		University of Pennsylvania	Saturniidae	DHJPAR0007868	Arthropoda	Insecta	Diptera	Tachinidae	Exoristinae	Eryciini	Lespesia	Lespesia Janzen11		Daniel H. Janzen	djanzen@sas.upenn.edu			DHJPAR0007868		S	adult	Adeloneivaia isara	Saturniidae				Host: Adeloneivaia isara	Host: 90-SRNP-1182	DHJPAR0007868	gusaneros	22-Jul-1990	Costa Rica
ACGBA	ACGBA5043-15	DHJPAR0057133	14-SRNP-47585	BOLD:AAJ8318	14-SRNP-47585	658[0n]	2			Yes				11-Dec-2014	Argyrochaetona Janzen33	adult	Phostria latiapicalis		University of Pennsylvania	Crambidae	DHJPAR0057133	Arthropoda	Insecta	Diptera	Tachinidae	Exoristinae	Eryciini	Argyrochaetona	Argyrochaetona Janzen33		Daniel H. Janzen	djanzen@sas.upenn.edu			DHJPAR0057133		S	adult	Phostria latiapicalis	Crambidae				Host: Phostria latiapicalis		DHJPAR0057133	Keiner Aragon	11-Dec-2014	Costa Rica
ACGBA	ACGBA4952-15	DHJPAR0057042	15-SRNP-70227	BOLD:AAK1388	15-SRNP-70227	658[0n]	2			Yes				21-Feb-2015	Siphosturmia Wood03	adult	Hamadryas guatemalena		University of Pennsylvania	Nymphalidae	DHJPAR0057042	Arthropoda	Insecta	Diptera	Tachinidae	Exoristinae	Eryciini	Siphosturmia	Siphosturmia Wood03		Daniel H. Janzen	djanzen@sas.upenn.edu			DHJPAR0057042		S	adult	Hamadryas guatemalena	Nymphalidae				Host: Hamadryas guatemalena	Host: 15-SRNP-70227	DHJPAR0057042	Dinia Martinez	21-Feb-2015	Costa Rica
ASTAI	ASTAI1776-07	DHJPAR0019129	04-SRNP-34322	BOLD:AAK1397	04-SRNP-34322	657[0n]	2	GU142755		Yes				04-Sep-2004	Argyrochaetona Fleming1387	adult	see description		University of Pennsylvania	Riodinidae	DHJPAR0019129	Arthropoda	Insecta	Diptera	Tachinidae	Exoristinae	Eryciini	Argyrochaetona	Argyrochaetona Fleming1387		Daniel H. Janzen	djanzen@sas.upenn.edu			DHJPAR0019129		S	adult	see description	Riodinidae				Host: Riodinidae	Host: 04-SRNP-34322	DHJPAR0019129	Calixto Moraga	04-Sep-2004	Costa Rica
ACGBA	ACGBA13826-21	DHJPAR0067975	21-SRNP-31082	BOLD:AAK2647	21-SRNP-31082	675[0n]				No					Carcelia Wood13	adult			University of Pennsylvania		DHJPAR0067975	Arthropoda	Insecta	Diptera	Tachinidae	Exoristinae	Eryciini	Carcelia	Carcelia Wood13		Daniel H. Janzen	djanzen@sas.upenn.edu			DHJPAR0067975		S	adult								DHJPAR0067975			Costa Rica
ACGBA	ACGBA7669-17	DHJPAR0061286	17-SRNP-72626	BOLD:AAK9240		658[0n]	2			Yes				12-Aug-2017	Lespesia Janzen30	adult	see description		University of Pennsylvania	Notodontidae	DHJPAR0061286	Arthropoda	Insecta	Diptera	Tachinidae	Exoristinae	Eryciini	Lespesia	Lespesia Janzen30		Daniel H. Janzen	djanzen@sas.upenn.edu			DHJPAR0061286		S	adult	see description	Notodontidae					Host: 17-SRNP-72626	DHJPAR0061286	Ricardo Calero	12-Aug-2017	Costa Rica
ASHYE	ASHYE2343-11	DHJPAR0040176	10-SRNP-21084	BOLD:AAK9245	10-SRNP-21084	658[0n]	2	JQ574714		Yes				30-Jul-2010	Lespesia Janzen08	adult	spiloJanzen01 Janzen78		University of Pennsylvania	Crambidae	DHJPAR0040176	Arthropoda	Insecta	Diptera	Tachinidae	Exoristinae	Eryciini	Lespesia	Lespesia Janzen08		Daniel H. Janzen	djanzen@sas.upenn.edu			DHJPAR0040176		S	adult	spiloJanzen01 Janzen78	Crambidae				Host: Crambidae	Host: 10-SRNP-21084	DHJPAR0040176	Roster Moraga	30-Jul-2010	Costa Rica
ASHYC	ASHYC4274-10	DHJPAR0037529	09-SRNP-15535	BOLD:AAN1987	09-SRNP-15535	658[0n]	2	HQ548364		Yes				30-Dec-2009	Lespesia Fleming02	adult	Norape nigrovenosa		University of Pennsylvania	Megalopygidae	DHJPAR0037529	Arthropoda	Insecta	Diptera	Tachinidae	Exoristinae	Eryciini	Lespesia	Lespesia Fleming02		Daniel H. Janzen	djanzen@sas.upenn.edu			DHJPAR0037529		S	adult	Norape nigrovenosa	Megalopygidae				Host: Norape nigrovenosa	Host: 09-SRNP-15535	DHJPAR0037529	Dunia Garcia	30-Dec-2009	Costa Rica
ACGBA	ACGBA18001-24	DHJPAR0112865	24-SRNP-26134	BOLD:AAN2519	24-SRNP-26134	658[0n]				No				17-Jan-2024	Lespesia Wood17	adult	Eulepte Solis15		University of Pennsylvania	Crambidae	DHJPAR0112865	Arthropoda	Insecta	Diptera	Tachinidae	Exoristinae	Eryciini	Lespesia	Lespesia Wood17		Daniel H. Janzen	djanzen@sas.upenn.edu		sse voucher	DHJPAR0112865		S	adult	Eulepte Solis15	Crambidae				Host: Eulepte Solis15	Host: 24-SRNP-26134	DHJPAR0112865	Angel Hernandez	17-Jan-2024	Costa Rica
ACGBA	ACGBA2206-12	DHJPAR0048664	12-SRNP-75771	BOLD:AAT8883	12-SRNP-75771	658[0n]	2	KR736210		Yes				02-Jun-2012	Ametadoria karolramosae	adult	Harrisinia Janzen18		University of Pennsylvania	Zygaenidae	DHJPAR0048664	Arthropoda	Insecta	Diptera	Tachinidae	Exoristinae	Eryciini	Ametadoria	Ametadoria karolramosae		Daniel H. Janzen	djanzen@sas.upenn.edu			DHJPAR0048664		S	adult	Harrisinia Janzen18	Zygaenidae				Host: Harrisinia Janzen18	Host: 12-SRNP-75771	DHJPAR0048664	Cirilo Umana	02-Jun-2012	Costa Rica
ASHYE	ASHYE2979-11	DHJPAR0040813	10-SRNP-76238	BOLD:AAT8890	10-SRNP-76238	658[0n]	2	JQ575034		Yes					Zizyphomyia Janzen23	adult	Pirascca arbuscula		University of Pennsylvania	Riodinidae	DHJPAR0040813	Arthropoda	Insecta	Diptera	Tachinidae	Exoristinae	Eryciini	Zizyphomyia	Zizyphomyia Janzen23		Daniel H. Janzen	djanzen@sas.upenn.edu			DHJPAR0040813		S	adult	Pirascca arbuscula	Riodinidae				Host: Pirascca arbuscula	Host: 10-SRNP-76238	DHJPAR0040813	Cirilo Umana		Costa Rica
ACGBA	ACGBA12487-21	DHJPAR0067419	19-SRNP-804	BOLD:AAW4317	19-SRNP-804	695[0n]				No					Carcelia flavirostrisDHJ03	adult			University of Pennsylvania		DHJPAR0067419	Arthropoda	Insecta	Diptera	Tachinidae	Exoristinae	Eryciini	Carcelia	Carcelia flavirostrisDHJ03		Daniel H. Janzen	djanzen@sas.upenn.edu			DHJPAR0067419		S	adult								DHJPAR0067419			Costa Rica
ASTAI	ASTAI1404-07	DHJPAR0018757	04-SRNP-41404	BOLD:AAW4318	04-SRNP-41404	657[0n]	2	GU142038		Yes				27-Jun-2004	Carcelia flavirostrisDHJ11	adult	Cosmosoma zurcheri		University of Pennsylvania	Erebidae	DHJPAR0018757	Arthropoda	Insecta	Diptera	Tachinidae	Exoristinae	Eryciini	Carcelia	Carcelia flavirostrisDHJ11		Daniel H. Janzen	djanzen@sas.upenn.edu			DHJPAR0018757		S	adult	Cosmosoma zurcheri	Erebidae				Host: Cosmosoma zurcheri	Host: 04-SRNP-41404	DHJPAR0018757	Minor Carmona	27-Jun-2004	Costa Rica
ASTA	ASTA1288-07	DHJPAR0020945	07-SRNP-58230	BOLD:AAW4319	07-SRNP-58230	643[0n]	2			Yes				02-Aug-2007	Carcelia flavirostrisDHJ14	adult	Lophocampa citrina		University of Pennsylvania	Erebidae	DHJPAR0020945	Arthropoda	Insecta	Diptera	Tachinidae	Exoristinae	Eryciini	Carcelia	Carcelia flavirostrisDHJ14		Daniel H. Janzen	djanzen@sas.upenn.edu			DHJPAR0020945		S	adult	Lophocampa citrina	Erebidae				Host: Lophocampa citrina	Host: 07-SRNP-58230	DHJPAR0020945	Jose Alberto Sanchez	02-Aug-2007	Costa Rica
ASTA	ASTA1266-07	DHJPAR0020923	07-SRNP-58882	BOLD:AAW4323	07-SRNP-58882	645[0n]	2			Yes				27-Aug-2007	Carcelia Janzen4323	adult	Euglyphis phyllis		University of Pennsylvania	Lasiocampidae	DHJPAR0020923	Arthropoda	Insecta	Diptera	Tachinidae	Exoristinae	Eryciini	Carcelia	Carcelia Janzen4323		Daniel H. Janzen	djanzen@sas.upenn.edu			DHJPAR0020923		S	adult	Euglyphis phyllis	Lasiocampidae				Host: Euglyphis phyllis	Host: 07-SRNP-58882	DHJPAR0020923	Mariano Pereira	27-Aug-2007	Costa Rica
ACGBA	ACGBA12523-21	DHJPAR0067455	20-SRNP-65519	BOLD:AAW4328	20-SRNP-65519	655[0n]				No					Carcelia Janzen42	adult			University of Pennsylvania		DHJPAR0067455	Arthropoda	Insecta	Diptera	Tachinidae	Exoristinae	Eryciini	Carcelia	Carcelia Janzen42		Daniel H. Janzen	djanzen@sas.upenn.edu			DHJPAR0067455		S	adult								DHJPAR0067455			Costa Rica
ACGBA	ACGBA10886-20	DHJPAR0065014	DHJPAR0065014	BOLD:AAW4498		658[0n]	2			Yes					Myothyriopsis Janzen02	adult	Parasitoid		University of Pennsylvania		DHJPAR0065014	Arthropoda	Insecta	Diptera	Tachinidae	Exoristinae	Eryciini	Myothyriopsis	Myothyriopsis Janzen02		Daniel H. Janzen	djanzen@sas.upenn.edu			DHJPAR0065014		S	adult	Parasitoid							DHJPAR0065014			Costa Rica
ACGBA	ACGBA5144-15	DHJPAR0057234	14-SRNP-21300	BOLD:AAX2924	14-SRNP-21300	661[0n]	2			Yes				11-Dec-2014	Myothyriopsis Wood04	adult	Eueides procula		University of Pennsylvania	Nymphalidae	DHJPAR0057234	Arthropoda	Insecta	Diptera	Tachinidae	Exoristinae	Eryciini	Myothyriopsis	Myothyriopsis Wood04		Daniel H. Janzen	djanzen@sas.upenn.edu			DHJPAR0057234		S	adult	Eueides procula	Nymphalidae				Host: Eueides procula	Host: 14-SRNP-21300	DHJPAR0057234	Ariel Lopez	11-Dec-2014	Costa Rica
ASTAZ	ASTAT675-06	DHJPAR0007903	98-SRNP-987	BOLD:AAX5593	98-SRNP-987	657[1n]	2	EF181985	3	Yes				25-Jun-1998	Lespesia posticaDHJ11	adult	Adiopa Poole01		University of Pennsylvania	Noctuidae	DHJPAR0007903	Arthropoda	Insecta	Diptera	Tachinidae	Exoristinae	Eryciini	Lespesia	Lespesia posticaDHJ11		Daniel H. Janzen	djanzen@sas.upenn.edu			DHJPAR0007903		S	adult	Adiopa Poole01	Noctuidae				Host: Adiopa Poole01	Host: 98-SRNP-987	DHJPAR0007903	gusaneros	25-Jun-1998	Costa Rica
ASTAX	ASHYB892-09	DHJPAR0030148	08-SRNP-33006	BOLD:AAX5594	08-SRNP-33006	658[2n]	3			Yes				01-Jan-2009	Lespesia Janzen31	adult	Catoblepia orgetorix		University of Pennsylvania	Nymphalidae	DHJPAR0030148	Arthropoda	Insecta	Diptera	Tachinidae	Exoristinae	Eryciini	Lespesia	Lespesia Janzen31		Daniel H. Janzen	djanzen@sas.upenn.edu			DHJPAR0030148		S	adult	Catoblepia orgetorix	Nymphalidae				Host: Catoblepia orgetorix	Host: 08-SRNP-33006	DHJPAR0030148	Manuel Rios	01-Jan-2009	Costa Rica
ASTAW	ASTAW748-08	DHJPAR0024638	08-SRNP-70177	BOLD:AAX5595	08-SRNP-70177	657[1n]				No				05-May-2008	Lespesia Janzen29	adult	Phuphena multilinea		University of Pennsylvania	Noctuidae	DHJPAR0024638	Arthropoda	Insecta	Diptera	Tachinidae	Exoristinae	Eryciini	Lespesia	Lespesia Janzen29		Daniel H. Janzen	djanzen@sas.upenn.edu			DHJPAR0024638		S	adult	Phuphena multilinea	Noctuidae				Host: Phuphena multilinea	Host: 08-SRNP-70177	DHJPAR0024638	Marta Acosta	05-May-2008	Costa Rica
ASTAI	ASTAI355-06	DHJPAR0005927	05-SRNP-21231	BOLD:AAY0306	05-SRNP-21231	657[0n]	2	GU142263		Yes				16-Apr-2005	Drino Janzen33	adult	Enyo cavifer		University of Pennsylvania	Sphingidae	DHJPAR0005927	Arthropoda	Insecta	Diptera	Tachinidae	Exoristinae	Eryciini	Drino	Drino Janzen33		Daniel H. Janzen	djanzen@sas.upenn.edu			DHJPAR0005927		S	adult	Enyo cavifer	Sphingidae				Host: Enyo cavifer	Host: 05-SRNP-21231	DHJPAR0005927	Elieth Cantillano	16-Apr-2005	Costa Rica
ACGBA	ACGBA9250-18	DHJPAR0062916	18-SRNP-30469	BOLD:AAY0307		658[0n]	2			Yes				12-May-2018	Drino Janzen36	adult	Hemeroplanes triptolemus		University of Pennsylvania	Sphingidae	DHJPAR0062916	Arthropoda	Insecta	Diptera	Tachinidae	Exoristinae	Eryciini	Drino	Drino Janzen36		Daniel H. Janzen	djanzen@sas.upenn.edu			DHJPAR0062916		S	adult	Hemeroplanes triptolemus	Sphingidae				Host: Hemeroplanes triptolemus	Host: 18-SRNP-30469	DHJPAR0062916	Petrona Rios	12-May-2018	Costa Rica
ASTAI	ASTAI868-06	DHJPAR0006440	04-SRNP-23145	BOLD:AAY0330	04-SRNP-23145	657[0n]	4	GU142297		Yes				12-Aug-2004	Drino Wood02DHJ02	adult	Amphonyx duponchel		University of Pennsylvania	Sphingidae	DHJPAR0006440	Arthropoda	Insecta	Diptera	Tachinidae	Exoristinae	Eryciini	Drino	Drino Wood02DHJ02		Daniel H. Janzen	djanzen@sas.upenn.edu			DHJPAR0006440		S	adult	Amphonyx duponchel	Sphingidae				Host: Amphonyx duponchel	Host: 04-SRNP-23145	DHJPAR0006440	Roster Moraga	12-Aug-2004	Costa Rica
ACGBA	ACGBA7238-17	DHJPAR0060817	17-SRNP-26735	BOLD:ABA7242		658[0n]	2			Yes				02-Jun-2017	Carcelia flavirostrisDHJ21	adult	Poliopastea Janzen02		University of Pennsylvania	Erebidae	DHJPAR0060817	Arthropoda	Insecta	Diptera	Tachinidae	Exoristinae	Eryciini	Carcelia	Carcelia flavirostrisDHJ21		Daniel H. Janzen	djanzen@sas.upenn.edu			DHJPAR0060817		S	adult	Poliopastea Janzen02	Erebidae				Host: Poliopastea Janzen02	Host: 17-SRNP-26735	DHJPAR0060817	Anabelle Cordoba	02-Jun-2017	Costa Rica
ACGAZ	ACGAZ154-11	DHJPAR0044930	11-SRNP-55552	BOLD:ABA9242	11-SRNP-55552	658[0n]	2			Yes				19-Jun-2011	Argyrochaetona janzen9242	adult	Herpetogramma Janzen04		University of Pennsylvania	Crambidae	DHJPAR0044930	Arthropoda	Insecta	Diptera	Tachinidae	Exoristinae	Eryciini	Argyrochaetona	Argyrochaetona janzen9242		Daniel H. Janzen	djanzen@sas.upenn.edu			DHJPAR0044930		S	adult	Herpetogramma Janzen04	Crambidae				Host: Herpetogramma Janzen01	Host: 11-SRNP-55552	DHJPAR0044930	Mariano Pereira	19-Jun-2011	Costa Rica
ACGAZ	ACGAZ021-11	DHJPAR0044797	11-SRNP-13466	BOLD:ABA9246	11-SRNP-13466	658[0n]	2			Yes				13-Jul-2011	Carcelia Wood10	adult	Hypercompe icasia		University of Pennsylvania	Erebidae	DHJPAR0044797	Arthropoda	Insecta	Diptera	Tachinidae	Exoristinae	Eryciini	Carcelia	Carcelia Wood10		Daniel H. Janzen	djanzen@sas.upenn.edu			DHJPAR0044797		S	adult	Hypercompe icasia	Erebidae				Host: Hypercompe icasia	Host: 11-SRNP-13466	DHJPAR0044797	Winnie Hallwachs	13-Jul-2011	Costa Rica
ACGAZ	ACGAZ855-11	DHJPAR0045666	11-SRNP-81438	BOLD:ABU7497	11-SRNP-81438	658[0n]	2			Yes				29-Oct-2011	Argyrochaetona Janzen53	adult	Syllepte Janzen03		University of Pennsylvania	Crambidae	DHJPAR0045666	Arthropoda	Insecta	Diptera	Tachinidae	Exoristinae	Eryciini	Argyrochaetona	Argyrochaetona Janzen53		Daniel H. Janzen	djanzen@sas.upenn.edu			DHJPAR0045666		S	adult	Syllepte Janzen03	Crambidae				Host: Syllepte Janzen03		DHJPAR0045666	Edwin Apu	29-Oct-2011	Costa Rica
ASTAZ	ASTAT622-06	DHJPAR0007850	95-SRNP-4433	BOLD:ABY6261	95-SRNP-4433	657[0n]	4	EF181984	3	Yes				27-May-1995	Lespesia posticaDHJ08	adult	Chalcoecia harminella		University of Pennsylvania	Noctuidae	DHJPAR0007850	Arthropoda	Insecta	Diptera	Tachinidae	Exoristinae	Eryciini	Lespesia	Lespesia posticaDHJ08		Daniel H. Janzen	djanzen@sas.upenn.edu			DHJPAR0007850		S	adult	Chalcoecia harminella	Noctuidae				Host: Chalcoecia harminella	Host: 95-SRNP-4433	DHJPAR0007850	gusaneros	27-May-1995	Costa Rica
ACGBA	ACGBA9448-18	DHJPAR0063114	18-SRNP-45739	BOLD:ABY6741		658[0n]	2			Yes				02-Aug-2018	Lespesia Wood33DHJ03	adult	Cecrita		University of Pennsylvania	Notodontidae	DHJPAR0063114	Arthropoda	Insecta	Diptera	Tachinidae	Exoristinae	Eryciini	Lespesia	Lespesia Wood33DHJ03		Daniel H. Janzen	djanzen@sas.upenn.edu			DHJPAR0063114		S	adult	Cecrita	Notodontidae				Host: Cecrita	Host: 18-SRNP-45739	DHJPAR0063114	Keiner Aragon	02-Aug-2018	Costa Rica
ASHYH	ASHYH2380-14	DHJPAR0056123	14-SRNP-71275	BOLD:ABY6917	14-SRNP-71275	670[0n]	2			No				13-Aug-2014	Drino piceiventrisDHJ18	adult	Aellopos ceculus		University of Pennsylvania	Sphingidae	DHJPAR0056123	Arthropoda	Insecta	Diptera	Tachinidae	Exoristinae	Eryciini	Drino	Drino piceiventrisDHJ18		Daniel H. Janzen	djanzen@sas.upenn.edu			DHJPAR0056123		S	adult	Aellopos ceculus	Sphingidae				Host: Aellopos ceculus	Host: 14-SRNP-71275	DHJPAR0056123	Dinia Martinez	13-Aug-2014	Costa Rica
ASTAI	ASTAI400-06	DHJPAR0005972	98-SRNP-2484	BOLD:ABY8226	98-SRNP-2484	629[0n]	4	GU142265		Yes				04-Apr-1998	Drino Janzen35	adult	Enyo gorgon		University of Pennsylvania	Sphingidae	DHJPAR0005972	Arthropoda	Insecta	Diptera	Tachinidae	Exoristinae	Eryciini	Drino	Drino Janzen35		Daniel H. Janzen	djanzen@sas.upenn.edu			DHJPAR0005972		S	adult	Enyo gorgon	Sphingidae				Host: Enyo gorgon	Host: 98-SRNP-2484	DHJPAR0005972	Michael Jacobson	04-Apr-1998	Costa Rica
ASTAZ	ASTAI490-06	DHJPAR0006062	02-SRNP-2706	BOLD:ABZ1081	02-SRNP-2706	657[0n]	4	EF182534	3	Yes				06-May-2002	Siphosturmia rafaeliDHJ05	adult	Quadrus cerialis		University of Pennsylvania	Hesperiidae	DHJPAR0006062	Arthropoda	Insecta	Diptera	Tachinidae	Exoristinae	Eryciini	Siphosturmia	Siphosturmia rafaeliDHJ05		Daniel H. Janzen	djanzen@sas.upenn.edu			DHJPAR0006062		S	adult	Quadrus cerialis	Hesperiidae				Host: Quadrus cerialis	Host: 02-SRNP-2706	DHJPAR0006062	gusaneros	06-May-2002	Costa Rica
ACGBA	ACGBA17846-24	DHJPAR0112709	23-SRNP-55698	BOLD:ABZ1082	23-SRNP-55698	658[0n]				No				11-Apr-2023	Siphosturmia rafaeliDHJ01	adult	Pellicia arina		University of Pennsylvania	Hesperiidae	DHJPAR0112709	Arthropoda	Insecta	Diptera	Tachinidae	Exoristinae	Eryciini	Siphosturmia	Siphosturmia rafaeliDHJ01		Daniel H. Janzen	djanzen@sas.upenn.edu			DHJPAR0112709		S	adult	Pellicia arina	Hesperiidae				Host: Pellicia arina	Host: 23-SRNP-55698	DHJPAR0112709	Elieth Cantillano	11-Apr-2023	Costa Rica
ASHYH	ASHYH2372-14	DHJPAR0056115	14-SRNP-76441	BOLD:ABZ4721	14-SRNP-76441	670[0n]	2			No				18-Aug-2014	Siphosturmia rafaeliDHJ03	adult	Nisoniades godma		University of Pennsylvania	Hesperiidae	DHJPAR0056115	Arthropoda	Insecta	Diptera	Tachinidae	Exoristinae	Eryciini	Siphosturmia	Siphosturmia rafaeliDHJ03		Daniel H. Janzen	djanzen@sas.upenn.edu			DHJPAR0056115		S	adult	Nisoniades godma	Hesperiidae				Host: Nisoniades godma	Host: 14-SRNP-76441	DHJPAR0056115	Cirilo Umana	18-Aug-2014	Costa Rica
ACGBA	ACGBA17507-24	DHJPAR0112368	23-SRNP-1925	BOLD:ABZ4856	23-SRNP-1925	658[0n]				No				21-Aug-2023	Carcelia flavirostrisDHJ16	adult	Melese monima		University of Pennsylvania	Erebidae	DHJPAR0112368	Arthropoda	Insecta	Diptera	Tachinidae	Exoristinae	Eryciini	Carcelia	Carcelia flavirostrisDHJ16		Daniel H. Janzen	djanzen@sas.upenn.edu			DHJPAR0112368		S	adult	Melese monima	Erebidae				Host: Melese monima	Host: 23-SRNP-1925	DHJPAR0112368	Gloria Sihezar	21-Aug-2023	Costa Rica
ACGAZ	ACGAZ121-11	DHJPAR0044897	11-SRNP-65427	BOLD:ABZ6080	11-SRNP-65427	658[0n]	2			Yes				19-Jul-2011	Carcelia flavirostrisDHJ07	adult	Baritius grandisDHJ03		University of Pennsylvania	Erebidae	DHJPAR0044897	Arthropoda	Insecta	Diptera	Tachinidae	Exoristinae	Eryciini	Carcelia	Carcelia flavirostrisDHJ07		Daniel H. Janzen	djanzen@sas.upenn.edu			DHJPAR0044897		S	adult	Baritius grandisDHJ03	Erebidae				Host: Baritius grandisDHJ03	Host: 11-SRNP-65427	DHJPAR0044897	Minor Carmona	19-Jul-2011	Costa Rica
ACGBA	ACGBA17843-24	DHJPAR0112706	23-SRNP-56516	BOLD:ABZ6081	23-SRNP-56516	658[0n]				No				09-Jun-2023	Carcelia flavirostrisDHJ06	adult	Dysschema leucophaea		University of Pennsylvania	Erebidae	DHJPAR0112706	Arthropoda	Insecta	Diptera	Tachinidae	Exoristinae	Eryciini	Carcelia	Carcelia flavirostrisDHJ06		Daniel H. Janzen	djanzen@sas.upenn.edu			DHJPAR0112706		S	adult	Dysschema leucophaea	Erebidae				Host: Dysschema leucophaea	Host: 23-SRNP-56516	DHJPAR0112706	Sergio Rios	09-Jun-2023	Costa Rica
ACGBA	ACGBA2219-12	DHJPAR0048677	12-SRNP-20873	BOLD:ACB1966	12-SRNP-20873	658[0n]	2			Yes				29-May-2012	Carcelia flavirostrisDHJ20	adult	Gymnelia jansonis		University of Pennsylvania	Erebidae	DHJPAR0048677	Arthropoda	Insecta	Diptera	Tachinidae	Exoristinae	Eryciini	Carcelia	Carcelia flavirostrisDHJ20		Daniel H. Janzen	djanzen@sas.upenn.edu			DHJPAR0048677		S	adult	Gymnelia jansonis	Erebidae				Host: Gymnelia jansonis	Host: 12-SRNP-20873	DHJPAR0048677	Lucia Rios	29-May-2012	Costa Rica
ACGBA	ACGBA2087-12	DHJPAR0048545	12-SRNP-2011	BOLD:ACB3030	12-SRNP-2011	658[0n]	2			Yes				06-Jun-2012	Lespesia Janzen55	adult	Apela neobule		University of Pennsylvania	Notodontidae	DHJPAR0048545	Arthropoda	Insecta	Diptera	Tachinidae	Exoristinae	Eryciini	Lespesia	Lespesia Janzen55		Daniel H. Janzen	djanzen@sas.upenn.edu			DHJPAR0048545		S	adult	Apela neobule	Notodontidae				Host: Apela neobule	Host: 12-SRNP-2011	DHJPAR0048545	Elda Araya	06-Jun-2012	Costa Rica
ASHYB	ASHYB2410-12	DHJPAR0049616	12-SRNP-21090	BOLD:ACB3499	12-SRNP-21090	658[0n]	2			Yes				30-Jun-2012	Drino Janzen05	adult	Xylophanes chiron		University of Pennsylvania	Sphingidae	DHJPAR0049616	Arthropoda	Insecta	Diptera	Tachinidae	Exoristinae	Eryciini	Drino	Drino Janzen05		Daniel H. Janzen	djanzen@sas.upenn.edu			DHJPAR0049616		S	adult	Xylophanes chiron	Sphingidae				Host: Xylophanes chiron	Host: 12-SRNP-21090	DHJPAR0049616	Roster Moraga	30-Jun-2012	Costa Rica
ACGBA	ACGBA4993-15	DHJPAR0057083	15-SRNP-20237	BOLD:ACD9353	15-SRNP-20237	658[0n]	2			Yes				01-Mar-2015	Lespesia archippivoraDHJ02	adult	Danaus plexippus		University of Pennsylvania	Nymphalidae	DHJPAR0057083	Arthropoda	Insecta	Diptera	Tachinidae	Exoristinae	Eryciini	Lespesia	Lespesia archippivoraDHJ02		Daniel H. Janzen	djanzen@sas.upenn.edu			DHJPAR0057083		S	adult	Danaus plexippus	Nymphalidae				Host: Danaus plexippus	Host: 15-SRNP-20237	DHJPAR0057083	Lucia Rios	01-Mar-2015	Costa Rica
ACGBA	ACGBA16800-23	DHJPAR0111702	23-SRNP-26086	BOLD:ACE4112	23-SRNP-26086	678[0n]				No					Argyrochaetona cubanaDHJ02	adult			University of Pennsylvania		DHJPAR0111702	Arthropoda	Insecta	Diptera	Tachinidae	Exoristinae	Eryciini	Argyrochaetona	Argyrochaetona cubanaDHJ02		Daniel H. Janzen	djanzen@sas.upenn.edu			DHJPAR0111702		S	adult							Host: 23-SRNP-26086	DHJPAR0111702	Janzen2023		Costa Rica
ACGBA	ACGBA7223-17	DHJPAR0060802	17-SRNP-30870	BOLD:ACE8525		658[0n]	2			Yes				12-May-2017	Drino rhoeoDHJ04	adult	Eumorpha anchemolus		University of Pennsylvania	Sphingidae	DHJPAR0060802	Arthropoda	Insecta	Diptera	Tachinidae	Exoristinae	Eryciini	Drino	Drino rhoeoDHJ04		Daniel H. Janzen	djanzen@sas.upenn.edu			DHJPAR0060802		S	adult	Eumorpha anchemolus	Sphingidae				Host: Eumorpha anchemolus	Host: 17-SRNP-30870	DHJPAR0060802	Manuel Rios	12-May-2017	Costa Rica
ACGBA	ACGBA18142-24	DHJPAR0113007	23-SRNP-58467	BOLD:ACE8762	23-SRNP-58467	658[0n]				No				31-Oct-2023	Pseudosturmia Wood01DHJ01	adult	Colobura dirce		University of Pennsylvania	Nymphalidae	DHJPAR0113007	Arthropoda	Insecta	Diptera	Tachinidae	Exoristinae	Eryciini	Pseudosturmia	Pseudosturmia Wood01DHJ01		Daniel H. Janzen	djanzen@sas.upenn.edu			DHJPAR0113007		S	adult	Colobura dirce	Nymphalidae				Host: Colobura dirce	Host: 23-SRNP-58467	DHJPAR0113007	Guillermo Pereira	31-Oct-2023	Costa Rica
ASHYM	ASHYM2819-13	DHJPAR0053465	13-SRNP-42880	BOLD:ACF0181	13-SRNP-42880	661[0n]	2			Yes				26-Aug-2013	Lespesia Wood33DHJ02	adult	Malocampa mephitis		University of Pennsylvania	Notodontidae	DHJPAR0053465	Arthropoda	Insecta	Diptera	Tachinidae	Exoristinae	Eryciini	Lespesia	Lespesia Wood33DHJ02		Daniel H. Janzen	djanzen@sas.upenn.edu			DHJPAR0053465		S	adult	Malocampa mephitis	Notodontidae				Host: Malocampa mephitis	Host: 13-SRNP-42880	DHJPAR0053465	Anabelle Cordoba	26-Aug-2013	Costa Rica
ASTAS	ASTAS760-06	DHJPAR0015794	82-SRNP-147	BOLD:ACF0184	82-SRNP-147	605[6n]	2			Yes				21-Jun-1982	Lespesia Wood15DHJ02	adult	Tachuda discretaDHJ02		University of Pennsylvania	Notodontidae	DHJPAR0015794	Arthropoda	Insecta	Diptera	Tachinidae	Exoristinae	Eryciini	Lespesia	Lespesia Wood15DHJ02		Daniel H. Janzen	djanzen@sas.upenn.edu			DHJPAR0015794		S	adult	Tachuda discretaDHJ02	Notodontidae				Host: Tachuda discretaDHJ02	Host: 82-SRNP-147	DHJPAR0015794	Daniel H. Janzen	21-Jun-1982	Costa Rica
ACGBA	ACGBA18052-24	DHJPAR0112916	24-SRNP-40277	BOLD:ACF0187	24-SRNP-40277	658[0n]				No				20-Feb-2024	Lespesia Wood33DHJ06	adult	Dottia viridifusca		University of Pennsylvania	Notodontidae	DHJPAR0112916	Arthropoda	Insecta	Diptera	Tachinidae	Exoristinae	Eryciini	Lespesia	Lespesia Wood33DHJ06		Daniel H. Janzen	djanzen@sas.upenn.edu		see voucher	DHJPAR0112916		S	adult	Dottia viridifusca	Notodontidae				Host: Dottia viridifusca	Host: 24-SRNP-40277	DHJPAR0112916	Jose Perez	20-Feb-2024	Costa Rica
ACGBA	ACGBA7304-17	DHJPAR0060883	17-SRNP-30871	BOLD:ACF1378		658[0n]	2			Yes				26-Apr-2017	Drino piceiventrisDHJ13	adult	Enyo gorgon		University of Pennsylvania	Sphingidae	DHJPAR0060883	Arthropoda	Insecta	Diptera	Tachinidae	Exoristinae	Eryciini	Drino	Drino piceiventrisDHJ13		Daniel H. Janzen	djanzen@sas.upenn.edu			DHJPAR0060883		S	adult	Enyo gorgon	Sphingidae				Host: Enyo gorgon	Host: 17-SRNP-30871	DHJPAR0060883	Manuel Rios	26-Apr-2017	Costa Rica
ASHYM	ASHYM1916-13	DHJPAR0052562	13-SRNP-56044	BOLD:ACF3129	13-SRNP-56044	658[0n]	2			Yes				15-Aug-2013	Lespesia Wood32	adult	Hapigia cresus		University of Pennsylvania	Notodontidae	DHJPAR0052562	Arthropoda	Insecta	Diptera	Tachinidae	Exoristinae	Eryciini	Lespesia	Lespesia Wood32		Daniel H. Janzen	djanzen@sas.upenn.edu			DHJPAR0052562		S	adult	Hapigia cresus	Notodontidae				Host: Hapigia cresus	Host: 13-SRNP-56044	DHJPAR0052562	Mariano Pereira	15-Aug-2013	Costa Rica
ASTAX	ASHYD1005-09	DHJPAR0035624	09-SRNP-56471	BOLD:ACF3232	09-SRNP-56471	658[0n]	2			Yes				07-Aug-2009	Lespesia posticaDHJ03	adult	Seirocastnia tribuna		University of Pennsylvania	Noctuidae	DHJPAR0035624	Arthropoda	Insecta	Diptera	Tachinidae	Exoristinae	Eryciini	Lespesia	Lespesia posticaDHJ03		Daniel H. Janzen	djanzen@sas.upenn.edu			DHJPAR0035624		S	adult	Seirocastnia tribuna	Noctuidae				Host: Seirocastnia tribuna	Host: 09-SRNP-56471	DHJPAR0035624	Vanessa	07-Aug-2009	Costa Rica
ASHYM	ASHYM2796-13	DHJPAR0053442	13-SRNP-5189	BOLD:ACF3355	13-SRNP-5189	661[0n]	2			Yes				21-Oct-2013	Lespesia Wood33DHJ08	adult	Bittacochroma pylaon		University of Pennsylvania	Notodontidae	DHJPAR0053442	Arthropoda	Insecta	Diptera	Tachinidae	Exoristinae	Eryciini	Lespesia	Lespesia Wood33DHJ08		Daniel H. Janzen	djanzen@sas.upenn.edu			DHJPAR0053442		S	adult	Bittacochroma pylaon	Notodontidae				Host: Bittacochroma pylaon	Host: 13-SRNP-5189	DHJPAR0053442	Elda Araya	21-Oct-2013	Costa Rica
ASTA	ASTA827-06	DHJPAR0006649	05-SRNP-43671	BOLD:ACJ9666	05-SRNP-43671	620[6n]	2			No				08-Jan-2006	Argyrochaetona cubanaDHJ02	adult	Ategumia lotanalis		University of Pennsylvania	Crambidae	DHJPAR0006649	Arthropoda	Insecta	Diptera	Tachinidae	Exoristinae	Eryciini	Argyrochaetona	Argyrochaetona cubanaDHJ02		Daniel H. Janzen	djanzen@sas.upenn.edu			DHJPAR0006649		S	adult	Ategumia lotanalis	Crambidae				Host: Ategumia lotanalis		DHJPAR0006649	Minor Carmona	08-Jan-2006	Costa Rica
ASHYM	ASHYM2585-13	DHJPAR0053231	13-SRNP-35475	BOLD:ACK3916	13-SRNP-35475	658[0n]	2			Yes				13-Oct-2013	Zizyphomyia Janzen3916	adult	see description		University of Pennsylvania	Cossidae	DHJPAR0053231	Arthropoda	Insecta	Diptera	Tachinidae	Exoristinae	Eryciini	Zizyphomyia	Zizyphomyia Janzen3916		Daniel H. Janzen	djanzen@sas.upenn.edu			DHJPAR0053231		S	adult	see description	Cossidae				Host: Cossidae	Host: 13-SRNP-35475	DHJPAR0053231	Harry Ramirez	13-Oct-2013	Costa Rica
ASHYH	ASHYH2384-14	DHJPAR0056127	14-SRNP-71574	BOLD:ACR2971	14-SRNP-71574	670[0n]	2			No				15-Sep-2014	Ametadoria Janzen56	adult	zygjanzen01 Janzen23		University of Pennsylvania	Zygaenidae	DHJPAR0056127	Arthropoda	Insecta	Diptera	Tachinidae	Exoristinae	Eryciini	Ametadoria	Ametadoria Janzen56		Daniel H. Janzen	djanzen@sas.upenn.edu			DHJPAR0056127		S	adult	zygjanzen01 Janzen23	Zygaenidae				Host:zygjanzen01 Janzen23		DHJPAR0056127	Manuel Rios	15-Sep-2014	Costa Rica
ASHYH	ASHYH2622-14	DHJPAR0055890	14-SRNP-70965	BOLD:ACR7995	14-SRNP-70965	658[0n]	2			Yes				24-Jun-2014	Carcelia Janzen54	adult	arctJanzen01 Janzen63		University of Pennsylvania	Erebidae	DHJPAR0055890	Arthropoda	Insecta	Diptera	Tachinidae	Exoristinae	Eryciini	Carcelia	Carcelia Janzen54		Daniel H. Janzen	djanzen@sas.upenn.edu			DHJPAR0055890		S	adult	arctJanzen01 Janzen63	Erebidae				Host: arctJanzen01 Janzen63	Host: 14-SRNP-70965	DHJPAR0055890	Calixto Moraga	24-Jun-2014	Costa Rica
ACGBA	ACGBA5121-15	DHJPAR0057211	14-SRNP-58510	BOLD:ACU5723	14-SRNP-58510	661[0n]	2			Yes				03-Jan-2015	Carcelia flavirostrisDHJ32	adult	Neonerita dorsipunctaDHJ02		University of Pennsylvania	Erebidae	DHJPAR0057211	Arthropoda	Insecta	Diptera	Tachinidae	Exoristinae	Eryciini	Carcelia	Carcelia flavirostrisDHJ32		Daniel H. Janzen	djanzen@sas.upenn.edu			DHJPAR0057211		S	adult	Neonerita dorsipunctaDHJ02	Erebidae				Host: Neonerita dorsipunctaDHJ02	Host: 14-SRNP-58510	DHJPAR0057211	Jose Cortez	03-Jan-2015	Costa Rica
ACGBA	ACGBA14476-23	DHJPAR0069318	21-SRNP-71546	BOLD:ACU6723	21-SRNP-71546	677[0n]				No				05-Oct-2021	Ametadoria janzen9320	adult	same as 08-SRNP-32862		University of Pennsylvania	Zygaenidae	DHJPAR0069318	Arthropoda	Insecta	Diptera	Tachinidae	Exoristinae	Eryciini	Ametadoria	Ametadoria janzen9320		Daniel H. Janzen	djanzen@sas.upenn.edu			DHJPAR0069318		S	adult	same as 08-SRNP-32862	Zygaenidae				Host: same as 08-SRNP-32862	Host: 21-SRNP-71546	DHJPAR0069318	Ricardo Calero	05-Oct-2021	Costa Rica
ACGBA	ACGBA7277-17	DHJPAR0060856	17-SRNP-71358	BOLD:ACW3708		658[0n]	2			Yes				06-Jun-2017	Pseudosturmia Janzen35	adult	Biblis hyperia		University of Pennsylvania	Nymphalidae	DHJPAR0060856	Arthropoda	Insecta	Diptera	Tachinidae	Exoristinae	Eryciini	Pseudosturmia	Pseudosturmia Janzen35		Daniel H. Janzen	djanzen@sas.upenn.edu			DHJPAR0060856		S	adult	Biblis hyperia	Nymphalidae				Host: Biblis hyperia	Host: 17-SRNP-71358	DHJPAR0060856	Dinia Martinez	06-Jun-2017	Costa Rica
ACGBA	ACGBA12498-21	DHJPAR0067430	19-SRNP-806	BOLD:ACY8363	19-SRNP-806	696[0n]				No					Drino Janzen08	adult			University of Pennsylvania		DHJPAR0067430	Arthropoda	Insecta	Diptera	Tachinidae	Exoristinae	Eryciini	Drino	Drino Janzen08		Daniel H. Janzen	djanzen@sas.upenn.edu			DHJPAR0067430		S	adult								DHJPAR0067430			Costa Rica
MHMYK	MHMYK10587-15	DHJPAR0057887	15-SRNP-71193	BOLD:ACY9615	15-SRNP-71193	658[0n]	2			Yes				13-Jul-2015	Drino Janzen34	adult	Hemeroplanes triptolemus		University of Pennsylvania	Sphingidae	DHJPAR0057887	Arthropoda	Insecta	Diptera	Tachinidae	Exoristinae	Eryciini	Drino	Drino Janzen34		Daniel H. Janzen	djanzen@sas.upenn.edu			DHJPAR0057887		S	adult	Hemeroplanes triptolemus	Sphingidae				Host: Hemeroplanes triptolemus		DHJPAR0057887	Ricardo Calero	13-Jul-2015	Costa Rica
ACGBA	ACGBA7265-17	DHJPAR0060844	17-SRNP-71926	BOLD:ADJ5005		658[0n]	2			Yes				26-Jun-2017	Lespesia Janzen32	adult	Omiodes humeralis		University of Pennsylvania	Crambidae	DHJPAR0060844	Arthropoda	Insecta	Diptera	Tachinidae	Exoristinae	Eryciini	Lespesia	Lespesia Janzen32		Daniel H. Janzen	djanzen@sas.upenn.edu			DHJPAR0060844		S	adult	Omiodes humeralis	Crambidae				Host: Omiodes humeralis	Host: 17-SRNP-71926	DHJPAR0060844	Ricardo Calero	26-Jun-2017	Costa Rica
ACGBA	ACGBA9445-18	DHJPAR0063111	18-SRNP-70797	BOLD:ADQ5751		658[0n]	2			Yes				13-Aug-2018	Carcelia Janzen5751	adult	Ethmia lichyi		University of Pennsylvania	Depressariidae	DHJPAR0063111	Arthropoda	Insecta	Diptera	Tachinidae	Exoristinae	Eryciini	Carcelia	Carcelia Janzen5751		Daniel H. Janzen	djanzen@sas.upenn.edu			DHJPAR0063111		S	adult	Ethmia lichyi	Depressariidae				Host: Ethmia lichyi	Host: 18-SRNP-70797	DHJPAR0063111	Dinia Martinez	13-Aug-2018	Costa Rica
ACGBA	ACGBA9953-19	DHJPAR0063701	19-SRNP-75184	BOLD:ADZ7310		658[0n]	2			Yes				26-Feb-2019	Lespesia Janzen7310	adult	Opisthoxia bolivari		University of Pennsylvania	Geometridae	DHJPAR0063701	Arthropoda	Insecta	Diptera	Tachinidae	Exoristinae	Eryciini	Lespesia	Lespesia Janzen7310		Daniel H. Janzen	djanzen@sas.upenn.edu			DHJPAR0063701		S	adult	Opisthoxia bolivari	Geometridae				Host: Opisthoxia bolivari	Host: 19-SRNP-75184	DHJPAR0063701	Keiner Aragon	26-Feb-2019	Costa Rica
ACGBA	ACGBA10591-19	DHJPAR0064339	19-SRNP-27208	BOLD:AEB3173		658[0n]	2			Yes				28-Jul-2019	Lespesia Janzen3173	adult	Ginaldia luculenta		University of Pennsylvania	Notodontidae	DHJPAR0064339	Arthropoda	Insecta	Diptera	Tachinidae	Exoristinae	Eryciini	Lespesia	Lespesia Janzen3173		Daniel H. Janzen	djanzen@sas.upenn.edu			DHJPAR0064339		S	adult	Ginaldia luculenta	Notodontidae				Host: Ginaldia luculenta	Host: 19-SRNP-27208	DHJPAR0064339	Minor Carmona	28-Jul-2019	Costa Rica
PLXAM	PLXAM280-20	BIOUG55316-H07	GMP#20836	BOLD:AEE2899	BIOUG55316-H07	655[0n]			1	No				09-Feb-2017	Carcelia flavirostrisDHJ13		Malaise trap PL12-6D	Vouchered:Registered Collection	Centre for Biodiversity Genomics	Malaise trap PL12-6D	BIOUG55316-H07	Arthropoda	Insecta	Diptera	Tachinidae	Exoristinae	Eryciini	Carcelia	Carcelia flavirostrisDHJ13		Daniel H. Janzen	djanzen@sas.upenn.edu	Image based		BIOUG55316-H07				Malaise trap PL12-6D	Malaise trap PL12-6D	Vouchered:Registered Collection	inv leg				BIOUG55316-H07	D.Janzen, W.Hallwachs	09-Feb-2017	Costa Rica
ASTAW	ASTAW269-08	DHJPAR0023108	07-SRNP-33931	BOLD:AEF2433	07-SRNP-33931	657[0n]	2			Yes				31-Dec-2007	Aplomyopsis Janzen02	adult	Lasaia agesilas		University of Pennsylvania	Riodinidae	DHJPAR0023108	Arthropoda	Insecta	Diptera	Tachinidae	Exoristinae	Eryciini	Aplomyopsis	Aplomyopsis Janzen02		Daniel H. Janzen	djanzen@sas.upenn.edu			DHJPAR0023108		S	adult	Lasaia agesilas	Riodinidae				Host: Lasaia agesilas	Host: 07-SRNP-33931	DHJPAR0023108	Manuel Rios	31-Dec-2007	Costa Rica
ACGBA	ACGBA12287-21	DHJPAR0065562	20-SRNP-65334	BOLD:AEJ3452	20-SRNP-65334	654[0n]				No				28-Jun-2020	Carcelia flavirostrisDHJ16		Scaptius obscurata		University of Pennsylvania	Hesperiidae	DHJPAR0065562	Arthropoda	Insecta	Diptera	Tachinidae	Exoristinae	Eryciini	Carcelia	Carcelia flavirostrisDHJ16		Daniel H. Janzen	djanzen@sas.upenn.edu			DHJPAR0065562				Scaptius obscurata	Hesperiidae				Host: Scaptius obscurata	Host: 20-SRNP-65334	DHJPAR0065562	Duvalier Briceno	28-Jun-2020	Costa Rica
ACGBA	ACGBA9391-18	DHJPAR0063057	18-SRNP-31228	BOLD:AEK1810		658[0n]	2			Yes				10-Jul-2018	Carcelia Janzen42	adult	see description		University of Pennsylvania	Lasiocampidae	DHJPAR0063057	Arthropoda	Insecta	Diptera	Tachinidae	Exoristinae	Eryciini	Carcelia	Carcelia Janzen42		Daniel H. Janzen	djanzen@sas.upenn.edu			DHJPAR0063057		S	adult	see description	Lasiocampidae				Host: see description	Host: 18-SRNP-31228	DHJPAR0063057	Calixto Moraga	10-Jul-2018	Costa Rica
ACGBA	ACGBA10018-19	DHJPAR0063766	18-SRNP-32020	BOLD:AER5138		658[0n]	2			Yes				12-Nov-2018	Carcelia Janzen42	adult	Euglyphis jessiehillae		University of Pennsylvania	Lasiocampidae	DHJPAR0063766	Arthropoda	Insecta	Diptera	Tachinidae	Exoristinae	Eryciini	Carcelia	Carcelia Janzen42		Daniel H. Janzen	djanzen@sas.upenn.edu			DHJPAR0063766		S	adult	Euglyphis jessiehillae	Lasiocampidae				Host: Euglyphis jessiehillae	Host: 18-SRNP-32020	DHJPAR0063766	Manuel Rios	12-Nov-2018	Costa Rica
ACGBA	ACGBA693-12	DHJPAR0046520	11-SRNP-35937	BOLD:AES4032	11-SRNP-35937	658[0n]	2			Yes				02-Nov-2011	Carcelia flavirostrisDHJ4032	adult	Pachydota drucei		University of Pennsylvania	Erebidae	DHJPAR0046520	Arthropoda	Insecta	Diptera	Tachinidae	Exoristinae	Eryciini	Carcelia	Carcelia flavirostrisDHJ4032		Daniel H. Janzen	djanzen@sas.upenn.edu			DHJPAR0046520		S	adult	Pachydota drucei	Erebidae				Host: Pachydota drucei	Host: 11-SRNP-35937	DHJPAR0046520	Harry Ramirez	02-Nov-2011	Costa Rica
ASHYD	ASHYD2187-10	DHJPAR0038614	05-SRNP-61211	BOLD:AEV1256	05-SRNP-61211	658[0n]	2	HQ549207		Yes				03-Oct-2005	Lespesia Wood15DHJ03	adult	Tachuda discretaDHJ02		University of Pennsylvania	Notodontidae	DHJPAR0038614	Arthropoda	Insecta	Diptera	Tachinidae	Exoristinae	Eryciini	Lespesia	Lespesia Wood15DHJ03		Daniel H. Janzen	djanzen@sas.upenn.edu			DHJPAR0038614		S	adult	Tachuda discretaDHJ02	Notodontidae				Host: Tachuda discretaDHJ02	Host: 05-SRNP-61211	DHJPAR0038614	Ruth Franco	03-Oct-2005	Costa Rica
BLPAA	BLPAA46577-23	DHJPAR0069077	21-SRNP-77397	BOLD:AFG9978	21-SRNP-77397	653[0n]				No				19-Dec-2021	Siphosturmia Janzen9978	adult	Quadrus cerialis		University of Pennsylvania	Hesperiidae	DHJPAR0069077	Arthropoda	Insecta	Diptera	Tachinidae	Exoristinae	Eryciini	Siphosturmia	Siphosturmia Janzen9978		Daniel H. Janzen	djanzen@sas.upenn.edu			DHJPAR0069077		S	adult	Quadrus cerialis	Hesperiidae				Host: Quadrus cerialis	Host: 21-SRNP-77397	DHJPAR0069077	Cirilo Umana	19-Dec-2021	Costa Rica
ACGBA	ACGBA15597-23	DHJPAR0070353	22-SRNP-80354	BOLD:AFH2303	22-SRNP-80354	653[0n]				No				02-Mar-2022	Argyrochaetona cubanaDHJ06	adult	Desmia Janzen09		University of Pennsylvania	Crambidae	DHJPAR0070353	Arthropoda	Insecta	Diptera	Tachinidae	Exoristinae	Eryciini	Argyrochaetona	Argyrochaetona cubanaDHJ06		Daniel H. Janzen	djanzen@sas.upenn.edu			DHJPAR0070353		S	adult	Desmia Janzen09	Crambidae				Host: Desmia Janzen09	Host: 22-SRNP-80354	DHJPAR0070353	Anabelle Cordoba	02-Mar-2022	Costa Rica
ACGBA	ACGBA15651-23	DHJPAR0070361	22-SRNP-20542	BOLD:AFH3650	22-SRNP-20542	653[0n]				No				18-May-2022	Carcelia Janzen3650	adult	Anycles adusta		University of Pennsylvania	Erebidae	DHJPAR0070361	Arthropoda	Insecta	Diptera	Tachinidae	Exoristinae	Eryciini	Carcelia	Carcelia Janzen3650		Daniel H. Janzen	djanzen@sas.upenn.edu			DHJPAR0070361		S	adult	Anycles adusta	Erebidae				Host: Anycles adusta	Host: 22-SRNP-20542	DHJPAR0070361	Roster Moraga	18-May-2022	Costa Rica
BLPAA	BLPAA46618-23	DHJPAR0069119	21-SRNP-42334	BOLD:AFH3852	21-SRNP-42334	653[0n]				No				27-Dec-2021	Argyrochaetona Janzen3852	adult	Ategumia lotanalis		University of Pennsylvania	Crambidae	DHJPAR0069119	Arthropoda	Insecta	Diptera	Tachinidae	Exoristinae	Eryciini	Argyrochaetona	Argyrochaetona Janzen3852		Daniel H. Janzen	djanzen@sas.upenn.edu			DHJPAR0069119		S	adult	Ategumia lotanalis	Crambidae				Host: Ategumia lotanalis	Host: 21-SRNP-42334	DHJPAR0069119	Pablo Umana Calderon	27-Dec-2021	Costa Rica
ACGBA	ACGBA17529-24	DHJPAR0112390	23-SRNP-71795	BOLD:AGE9592	23-SRNP-71795	658[0n]				No				05-Sep-2023	Argyrochaetona Janzen9592	adult	Lamprosema Janzen340		University of Pennsylvania	Crambidae	DHJPAR0112390	Arthropoda	Insecta	Diptera	Tachinidae	Exoristinae	Eryciini	Argyrochaetona	Argyrochaetona Janzen9592		Daniel H. Janzen	djanzen@sas.upenn.edu			DHJPAR0112390		S	adult	Lamprosema Janzen340	Crambidae				Host: Lamprosema Janzen340	Host: 23-SRNP-71795	DHJPAR0112390	Dinia Martinez	05-Sep-2023	Costa Rica
ACGBA	ACGBA17728-24	DHJPAR0112590	23-SRNP-26399	BOLD:AGN9477	23-SRNP-26399	658[0n]				No				03-Mar-2023	Argyrochaetona cubanaDHJ07	adult	Ategumia lotanalis		University of Pennsylvania	Crambidae	DHJPAR0112590	Arthropoda	Insecta	Diptera	Tachinidae	Exoristinae	Eryciini	Argyrochaetona	Argyrochaetona cubanaDHJ07		Daniel H. Janzen	djanzen@sas.upenn.edu			DHJPAR0112590		S	adult	Ategumia lotanalis	Crambidae				Host: Ategumia lotanalis	Host: 23-SRNP-26399	DHJPAR0112590	Minor Carmona	03-Mar-2023	Costa Rica
ASHYM	ASHYM1278-09	DHJPAR0029857	08-SRNP-23002		08-SRNP-23002	658[0n]	2			Yes				19-Sep-2008	Lespesia Wood10DHJ01	adult	Omiodes cuniculalis		University of Pennsylvania	Crambidae	DHJPAR0029857	Arthropoda	Insecta	Diptera	Tachinidae	Exoristinae	Eryciini	Lespesia	Lespesia Wood10DHJ01		Daniel H. Janzen	djanzen@sas.upenn.edu			DHJPAR0029857		S	adult	Omiodes cuniculalis	Crambidae				Host: Omiodes cuniculalis	Host: 08-SRNP-23002	DHJPAR0029857	Elieth Cantillano	19-Sep-2008	Costa Rica
[truncated: 19 more columns]
