# Supplementary material for: A new genus and a new species in the tribe Eryciini (Diptera, Tachinidae) from Area de Conservación Guanacaste in north-western Costa Rica
Source: Biodivers Data J. 2025 Dec 17;13:e161853. doi: 10.3897/BDJ.13.e161853 (PMC12739468; doi:10.3897/BDJ.13.e161853)
Supplement: Supplementary material 2 — Figure 3 Sample information 2 [file bdj-13-e161853-s002.xlsx]

## Sheet: Sheet1
	Ametadoria	Aplomyopis	Argyrochaetona	Carcelia	Drino	Lespesia	Myothyriopsis	Santarosamyia	Pseudosturmia	Siphosturmia	Sturmiomima	Zizyphomyia
	Ametadoria	Aplomyopis	Argyrochaetona	Carcelia	Drino	Lespesia	Myothyriopsis	Santarosamyia	Pseudosturmia	Siphosturmia	Sturmiomima	Zizyphomyia
Ametadoria
Aplomyopis	0.144692
Argyrochaetona	0.146042	0.136982
Carcelia	0.162637	0.119424	0.142613
Drino	0.151497	0.124393	0.131401	0.143112
Lespesia	0.14032	0.111133	0.127467	0.135314	0.124404
Myothyriopsis	0.168035	0.137607	0.138497	0.144575	0.142458	0.13679
Santarosamyia	0.134095	0.109961	0.116492	0.127349	0.123636	0.106703	0.12261
Pseudosturmia	0.141102	0.11523	0.11647	0.138839	0.124729	0.114047	0.125606	0.102636
Siphosturmia	0.135396	0.111015	0.110238	0.124223	0.110257	0.100533	0.105977	0.093378	0.089188
Sturmiomima	0.142328	0.0870842	0.122215	0.125493	0.111041	0.091158	0.132856	0.112518	0.111834	0.100422
Zizyphomyia	0.156076	0.131408	0.135125	0.141081	0.137294	0.127331	0.144167	0.123435	0.127071	0.115934	0.115922
