# Supplementary material for: A new genus and a new species in the tribe Eryciini (Diptera, Tachinidae) from Area de Conservación Guanacaste in north-western Costa Rica
Source: Biodivers Data J. 2025 Dec 17;13:e161853. doi: 10.3897/BDJ.13.e161853 (PMC12739468; doi:10.3897/BDJ.13.e161853)
Supplement: Supplementary material 3 — Figure 4 Sample Information [file bdj-13-e161853-s003.xlsx]

## Sheet: Collection Data
Project Code	Process ID	Sample ID	Field ID	BIN	Catalog Num	COI-5P Seq. Length	COI-5P Trace Count	COI-5P Accession	Image Count	Barcode Compliant	Contamination	Stop Codon	Flagged Record	Collection Date	Identification	Life Stage	Extra Info	Voucher Type	Institution	Notes	Sample ID	Phylum	Class	Order	Family	Subfamily	Tribe	Genus	Species	Subspecies	Identifier	Identifier Email	Identification Method	Taxonomy Notes	Sample ID	Sex	Reproduction	Life Stage	Extra Info	Notes	Voucher Status	Tissue Descriptor	External URLs	Associated Taxa	Associated Specimens	Sample ID	Collectors	Collection Date	Country/Ocean
ACGBA	ACGBA15869-23	DHJPAR0070378	22-SRNP-26509	BOLD:AAA1961	22-SRNP-26509	653[0n]				No				04-Mar-2022	Nilea Janzen1961	adult	Eulepte concordalis		University of Pennsylvania	Crambidae	DHJPAR0070378	Arthropoda	Insecta	Diptera	Tachinidae	Exoristinae	Eryciini	Nilea	Nilea Janzen1961		Daniel H. Janzen	djanzen@sas.upenn.edu			DHJPAR0070378		S	adult	Eulepte concordalis	Crambidae				Host: Eulepte concordalis	Host: 22-SRNP-26509	DHJPAR0070378	Minor Carmona	04-Mar-2022	Costa Rica
ACGBA	ACGBA15870-23	DHJPAR0070379	22-SRNP-26512	BOLD:AAA1961	22-SRNP-26512	653[0n]				No				04-Mar-2022	Nilea Janzen1961	adult	Eulepte concordalis		University of Pennsylvania	Crambidae	DHJPAR0070379	Arthropoda	Insecta	Diptera	Tachinidae	Exoristinae	Eryciini	Nilea	Nilea Janzen1961		Daniel H. Janzen	djanzen@sas.upenn.edu			DHJPAR0070379		S	adult	Eulepte concordalis	Crambidae				Host: Eulepte concordalis	Host: 22-SRNP-26512	DHJPAR0070379	Minor Carmona	04-Mar-2022	Costa Rica
ACGBA	ACGBA15871-23	DHJPAR0070380	22-SRNP-26513	BOLD:AAA1961	22-SRNP-26513	655[0n]				No				04-Mar-2022	Nilea Janzen1961	adult	Eulepte concordalis		University of Pennsylvania	Crambidae	DHJPAR0070380	Arthropoda	Insecta	Diptera	Tachinidae	Exoristinae	Eryciini	Nilea	Nilea Janzen1961		Daniel H. Janzen	djanzen@sas.upenn.edu			DHJPAR0070380		S	adult	Eulepte concordalis	Crambidae				Host: Eulepte concordalis	Host: 22-SRNP-26513	DHJPAR0070380	Minor Carmona	04-Mar-2022	Costa Rica
AGAKN	AGAKN124-17	BIOUG32271-H07	GMP#07677	BOLD:AAA1961	BIOUG32271-H07	464[0n]	1	MG168268		No				31-Jul-2015	Nilea			Vouchered:Registered Collection	Centre for Biodiversity Genomics		BIOUG32271-H07	Arthropoda	Insecta	Diptera	Tachinidae	Exoristinae	Eryciini	Nilea			Valerie Levesque-Beaudin	valerie@uoguelph.ca	BIN based		BIOUG32271-H07						Vouchered:Registered Collection	Tissue				BIOUG32271-H07	BIO Collections	31-Jul-2015	Canada
ASTAB	ASTAB345-07	DHJPAR0019797	07-SRNP-12395	BOLD:AAA1961	07-SRNP-12395	657[0n]	2			Yes				28-Mar-2007	Nilea Janzen1961	adult	Omiodes cuniculalis		University of Pennsylvania	Crambidae	DHJPAR0019797	Arthropoda	Insecta	Diptera	Tachinidae	Exoristinae	Eryciini	Nilea	Nilea Janzen1961		Daniel H. Janzen	djanzen@sas.upenn.edu			DHJPAR0019797		S	adult	Omiodes cuniculalis	Crambidae				Host: Omiodes cuniculalis	Host: 07-SRNP-12395	DHJPAR0019797	Lucia Vargas	28-Mar-2007	Costa Rica
ASTAI	ASTAI1756-07	DHJPAR0019109	00-SRNP-18614	BOLD:AAA1961	00-SRNP-18614	657[0n]	2	GU142753		Yes				19-Sep-2000	Nilea Janzen1961	adult	Eulepte concordalis		University of Pennsylvania	Crambidae	DHJPAR0019109	Arthropoda	Insecta	Diptera	Tachinidae	Exoristinae	Eryciini	Nilea	Nilea Janzen1961		Daniel H. Janzen	djanzen@sas.upenn.edu			DHJPAR0019109		S	adult	Eulepte concordalis	Crambidae				Host: Eulepte concordalis	Host: 00-SRNP-18614	DHJPAR0019109	gusaneros	19-Sep-2000	Costa Rica
ASTAI	ASTAI1757-07	DHJPAR0019110	00-SRNP-18593	BOLD:AAA1961	00-SRNP-18593	615[1n]	2	GU142752		Yes				22-Oct-2000	Nilea Janzen1961	adult	Eulepte concordalis		University of Pennsylvania	Crambidae	DHJPAR0019110	Arthropoda	Insecta	Diptera	Tachinidae	Exoristinae	Eryciini	Nilea	Nilea Janzen1961		Daniel H. Janzen	djanzen@sas.upenn.edu			DHJPAR0019110		S	adult	Eulepte concordalis	Crambidae				Host: Eulepte concordalis	Host: 00-SRNP-18593	DHJPAR0019110	gusaneros	22-Oct-2000	Costa Rica
ASTAI	ASTAI1758-07	DHJPAR0019111	00-SRNP-18594	BOLD:AAA1961	00-SRNP-18594	605[1n]	4	GU142751		Yes				24-Oct-2000	Nilea Janzen1961	adult	Eulepte concordalis		University of Pennsylvania	Crambidae	DHJPAR0019111	Arthropoda	Insecta	Diptera	Tachinidae	Exoristinae	Eryciini	Nilea	Nilea Janzen1961		Daniel H. Janzen	djanzen@sas.upenn.edu			DHJPAR0019111		S	adult	Eulepte concordalis	Crambidae				Host: Eulepte concordalis	Host: 00-SRNP-18594	DHJPAR0019111	gusaneros	24-Oct-2000	Costa Rica
ASTAI	ASTAI1759-07	DHJPAR0019112	00-SRNP-18220	BOLD:AAA1961	00-SRNP-18220	657[0n]	2	GU142750		Yes				21-Oct-2000	Nilea Janzen1961	adult	Chloropaschia granitalis		University of Pennsylvania	Pyralidae	DHJPAR0019112	Arthropoda	Insecta	Diptera	Tachinidae	Exoristinae	Eryciini	Nilea	Nilea Janzen1961		Daniel H. Janzen	djanzen@sas.upenn.edu			DHJPAR0019112		S	adult	Chloropaschia granitalis	Pyralidae				Host: Chloropaschia granitalis	Host: 00-SRNP-18220	DHJPAR0019112	gusaneros	21-Oct-2000	Costa Rica
ASTAP	ASTAP536-07	DHJPAR0017098	07-SRNP-12386	BOLD:AAA1961	07-SRNP-12386	657[0n]	2			Yes				27-Mar-2007	Nilea Janzen1961	adult	Omiodes cuniculalis		University of Pennsylvania	Crambidae	DHJPAR0017098	Arthropoda	Insecta	Diptera	Tachinidae	Exoristinae	Eryciini	Nilea	Nilea Janzen1961		Daniel H. Janzen	djanzen@sas.upenn.edu			DHJPAR0017098		S	adult	Omiodes cuniculalis	Crambidae				Host: Omiodes cuniculalis	Host: 07-SRNP-12386	DHJPAR0017098	Lucia Vargas	27-Mar-2007	Costa Rica
BBDED	BBDED910-10	09BBEDI-1892	L#09KC-115	BOLD:AAG2365	09BBEDI-1892	658[0n]	2	HM413205	1	Yes				20-Aug-2009	Nilea noctuiformis	A	Kouchibouguac NP	Vouchered:Registered Collection	Centre for Biodiversity Genomics		09BBEDI-1892	Arthropoda	Insecta	Diptera	Tachinidae	Exoristinae	Eryciini	Nilea	Nilea noctuiformis		BOLD Identification System []		BOLD ID Engine		09BBEDI-1892		S	A	Kouchibouguac NP		Vouchered:Registered Collection					09BBEDI-1892	BIObus 2009	20-Aug-2009	Canada
BRRIK	BRRIK043-18	RIKCal153	RIKCal153	BOLD:AAZ3934		622[0n]	2		1	Yes				23-Jun-2016	Nilea rufiscutellaris	adult			University Museum of Bergen, Natural History Collections		RIKCal153	Arthropoda	Insecta	Diptera	Tachinidae	Exoristinae	Eryciini	Nilea	Nilea rufiscutellaris		Wolfgang Adaschkiewitz	wroa@arcor.de			RIKCal153	F	S	adult								RIKCal153	Riksmyrsprosjekt	23-Jun-2016	Norway
CNFNG	CNFNG1456-14	BIOUG10668-G01	GMP#01456	BOLD:ACC8325	BIOUG10668-G01	658[0n]	1	KR396350		No				30-Jul-2013	Nilea	A	Forillon National Park	Vouchered:Registered Collection	Centre for Biodiversity Genomics	2 malaise traps combined (+GMP#01457)	BIOUG10668-G01	Arthropoda	Insecta	Diptera	Tachinidae	Exoristinae	Eryciini	Nilea			BOLD Identification System []		BOLD ID Engine		BIOUG10668-G01			A	Forillon National Park	2 malaise traps combined (+GMP#01457)	Vouchered:Registered Collection	to be sampled from voucher				BIOUG10668-G01	Dany Brodeur	30-Jul-2013	Canada
CNFNU	CNFNU167-14	BIOUG12363-H10	GMP#01462	BOLD:ACF3082	BIOUG12363-H10	612[0n]	1	KR388497		No				19-Aug-2013	Nilea carpocapsae	A	Forillon National Park	Vouchered:Registered Collection	Centre for Biodiversity Genomics	2 malaise traps combined (+GMP#01463)	BIOUG12363-H10	Arthropoda	Insecta	Diptera	Tachinidae	Exoristinae	Eryciini	Nilea	Nilea carpocapsae		BOLD Identification System []		BOLD ID Engine		BIOUG12363-H10			A	Forillon National Park	2 malaise traps combined (+GMP#01463)	Vouchered:Registered Collection	to be sampled from voucher				BIOUG12363-H10	F.Tremblay	19-Aug-2013	Canada
CNKJO	CNKJO042-14	BIOUG12470-B07	GMP#01278	BOLD:AAZ4566	BIOUG12470-B07	564[0n]	1	KR387823		No				25-Jul-2013	Nilea	A	Kejimkujik National Park	Vouchered:Registered Collection	Centre for Biodiversity Genomics	2 malaise traps combined (+GMP#01279)	BIOUG12470-B07	Arthropoda	Insecta	Diptera	Tachinidae	Exoristinae	Eryciini	Nilea			BOLD Identification System []		BOLD ID Engine		BIOUG12470-B07			A	Kejimkujik National Park	2 malaise traps combined (+GMP#01279)	Vouchered:Registered Collection	to be sampled from voucher				BIOUG12470-B07	Jeremiah Garber	25-Jul-2013	Canada
CNMIG	CNMIG1015-14	BIOUG12494-H02	GMP#01105	BOLD:AAZ3934	BIOUG12494-H02	588[0n]	1	KR391383		No				30-Jul-2013	Nilea sternalis		Mingan Archipelago National Park Reserve	Vouchered:Registered Collection	Centre for Biodiversity Genomics	Trap A	BIOUG12494-H02	Arthropoda	Insecta	Diptera	Tachinidae	Exoristinae	Eryciini	Nilea	Nilea sternalis		Paul D.N. Hebert	phebert@uoguelph.ca	Image and sequence based		BIOUG12494-H02				Mingan Archipelago National Park Reserve	Trap A	Vouchered:Registered Collection	to be sampled from voucher				BIOUG12494-H02	Park Staff	30-Jul-2013	Canada
CNNHA	CNNHA198-14	BIOUG16874-E05	GMP#03975	BOLD:AAZ3934	BIOUG16874-E05	567[0n]	1	KR514096		No				16-Jun-2014	Nilea sternalis	A	Nahanni NP	Vouchered:Registered Collection	Centre for Biodiversity Genomics		BIOUG16874-E05	Arthropoda	Insecta	Diptera	Tachinidae	Exoristinae	Eryciini	Nilea	Nilea sternalis		Paul D.N. Hebert	phebert@uoguelph.ca	Image and sequence based		BIOUG16874-E05			A	Nahanni NP		Vouchered:Registered Collection	to be sampled from voucher				BIOUG16874-E05	Parks Canada	16-Jun-2014	Canada
CNNHC	CNNHC312-14	BIOUG17124-G02	GMP#03980	BOLD:AAZ3934	BIOUG17124-G02	591[0n]	1	KR500385		No				04-Jul-2014	Nilea sternalis	A	Nahanni NP	Vouchered:Registered Collection	Centre for Biodiversity Genomics		BIOUG17124-G02	Arthropoda	Insecta	Diptera	Tachinidae	Exoristinae	Eryciini	Nilea	Nilea sternalis		Paul D.N. Hebert	phebert@uoguelph.ca	Image and sequence based		BIOUG17124-G02			A	Nahanni NP		Vouchered:Registered Collection	to be sampled from voucher				BIOUG17124-G02	Parks Canada	04-Jul-2014	Canada
CNNHE	CNNHE1409-14	BIOUG17253-H06	GMP#03982	BOLD:AAZ3934	BIOUG17253-H06	588[0n]	1	KR510931		No				18-Jul-2014	Nilea sternalis	A	Nahanni NP	Vouchered:Registered Collection	Centre for Biodiversity Genomics		BIOUG17253-H06	Arthropoda	Insecta	Diptera	Tachinidae	Exoristinae	Eryciini	Nilea	Nilea sternalis		Paul D.N. Hebert	phebert@uoguelph.ca	Image and sequence based		BIOUG17253-H06			A	Nahanni NP		Vouchered:Registered Collection	to be sampled from voucher				BIOUG17253-H06	Parks Canada	18-Jul-2014	Canada
CNPKO	CNPKO3461-14	BIOUG14092-C01	GMP#01512	BOLD:ACC8325	BIOUG14092-C01	578[0n]	1	KR395851		No				26-Aug-2013	Nilea		Pukaskwa National Park	Vouchered:Registered Collection	Centre for Biodiversity Genomics	2 malaise traps combined (+GMP#01513)	BIOUG14092-C01	Arthropoda	Insecta	Diptera	Tachinidae	Exoristinae	Eryciini	Nilea			BOLD Identification System []		BOLD ID Engine		BIOUG14092-C01				Pukaskwa National Park	2 malaise traps combined (+GMP#01513)	Vouchered:Registered Collection	to be sampled from voucher				BIOUG14092-C01	Cavan Harpur	26-Aug-2013	Canada
CNPPB	CNPPB1783-12	BIOUG03215-H04	GMP#00169	BOLD:ACC7591	BIOUG03215-H04	658[0n]	3	KJ091786	1	Yes				16-May-2012	Nilea	A	Point Pelee National Park	Vouchered:Registered Collection	Centre for Biodiversity Genomics	Collected from May 16 to 23 2012	BIOUG03215-H04	Arthropoda	Insecta	Diptera	Tachinidae	Exoristinae	Eryciini	Nilea							BIOUG03215-H04		S	A	Point Pelee National Park	Collected from May 16 to 23 2012	Vouchered:Registered Collection	to be sampled from voucher				BIOUG03215-H04	Heidi Brown	16-May-2012	Canada
CNRME	CNRME206-12	BIOUG03392-F05	GMP#00241	BOLD:ACC8325	BIOUG03392-F05	658[0n]	3	KP039441	1	Yes				02-Jul-2012	Nilea	A	Riding Mountain National Park	Vouchered:Registered Collection	Centre for Biodiversity Genomics	Collected from July 2 to 9 2012	BIOUG03392-F05	Arthropoda	Insecta	Diptera	Tachinidae	Exoristinae	Eryciini	Nilea							BIOUG03392-F05		S	A	Riding Mountain National Park	Collected from July 2 to 9 2012	Vouchered:Registered Collection	to be sampled from voucher				BIOUG03392-F05	Melanie, Roberta Tesar	02-Jul-2012	Canada
CNRME	CNRME2374-12	BIOUG03587-B02	GMP#00241	BOLD:AAZ3934	BIOUG03587-B02	611[0n]	1	KP047536		No				02-Jul-2012	Nilea sternalis	A	Riding Mountain National Park	Vouchered:Registered Collection	Centre for Biodiversity Genomics	Collected from July 2 to 9 2012	BIOUG03587-B02	Arthropoda	Insecta	Diptera	Tachinidae	Exoristinae	Eryciini	Nilea	Nilea sternalis		Paul D.N. Hebert	phebert@uoguelph.ca	Image and sequence based		BIOUG03587-B02		S	A	Riding Mountain National Park	Collected from July 2 to 9 2012	Vouchered:Registered Collection	to be sampled from voucher				BIOUG03587-B02	Melanie, Roberta Tesar	02-Jul-2012	Canada
CNRMF	CNRMF1989-12	BIOUG03847-B09	GMP#00243	BOLD:AAZ4567	BIOUG03847-B09	658[0n]	3	KP044305	1	Yes				16-Jul-2012	Nilea mathesoni	A	Riding Mountain National Park	Vouchered:Registered Collection	Centre for Biodiversity Genomics	Collected from July 16 to 23 2012	BIOUG03847-B09	Arthropoda	Insecta	Diptera	Tachinidae	Exoristinae	Eryciini	Nilea	Nilea mathesoni						BIOUG03847-B09		S	A	Riding Mountain National Park	Collected from July 16 to 23 2012	Vouchered:Registered Collection	to be sampled from voucher				BIOUG03847-B09	Roberta Tesar	16-Jul-2012	Canada
CNRVC	CNRVC155-15	BIOUG19529-A07	GMP#05048	BOLD:AAZ4567	BIOUG19529-A07	588[0n]	1	KR982206		No				04-Jul-2014	Nilea mathesoni	A	Mount Revelstoke NP	Vouchered:Registered Collection	Centre for Biodiversity Genomics	coniferous forest close to cliff edge	BIOUG19529-A07	Arthropoda	Insecta	Diptera	Tachinidae	Exoristinae	Eryciini	Nilea	Nilea mathesoni		BOLD Identification System []		BOLD ID Engine		BIOUG19529-A07			A	Mount Revelstoke NP	coniferous forest close to cliff edge	Vouchered:Registered Collection	to be sampled from voucher				BIOUG19529-A07	S.Devita	04-Jul-2014	Canada
CNRVD	CNRVD178-15	BIOUG19698-F08	GMP#05067	BOLD:ACC8325	BIOUG19698-F08	588[0n]	1	KR980498		No				18-Jul-2014	Nilea	A	Mount Revelstoke NP	Vouchered:Registered Collection	Centre for Biodiversity Genomics	coniferous forest close to cliff edge	BIOUG19698-F08	Arthropoda	Insecta	Diptera	Tachinidae	Exoristinae	Eryciini	Nilea			BOLD Identification System []		BOLD ID Engine		BIOUG19698-F08			A	Mount Revelstoke NP	coniferous forest close to cliff edge	Vouchered:Registered Collection	to be sampled from voucher				BIOUG19698-F08	S.Devita	18-Jul-2014	Canada
CNRVD	CNRVD179-15	BIOUG19698-F09	GMP#05067	BOLD:AAZ4567	BIOUG19698-F09	594[0n]	1	KR979430		No				18-Jul-2014	Nilea mathesoni	A	Mount Revelstoke NP	Vouchered:Registered Collection	Centre for Biodiversity Genomics	coniferous forest close to cliff edge	BIOUG19698-F09	Arthropoda	Insecta	Diptera	Tachinidae	Exoristinae	Eryciini	Nilea	Nilea mathesoni		BOLD Identification System []		BOLD ID Engine		BIOUG19698-F09			A	Mount Revelstoke NP	coniferous forest close to cliff edge	Vouchered:Registered Collection	to be sampled from voucher				BIOUG19698-F09	S.Devita	18-Jul-2014	Canada
CNTNE	CNTNE1149-14	BIOUG12512-A12	GMP#01184	BOLD:ACC8325	BIOUG12512-A12	555[0n]	1	KR382116		No				09-Jul-2013	Nilea	A	Terra Nova National Park	Vouchered:Registered Collection	Centre for Biodiversity Genomics	2 malaise traps combined (+GMP#01209)	BIOUG12512-A12	Arthropoda	Insecta	Diptera	Tachinidae	Exoristinae	Eryciini	Nilea			BOLD Identification System []		BOLD ID Engine		BIOUG12512-A12			A	Terra Nova National Park	2 malaise traps combined (+GMP#01209)	Vouchered:Registered Collection	to be sampled from voucher				BIOUG12512-A12	Evan Perry	09-Jul-2013	Canada
CNWBA	CNWBA517-13	BIOUG04536-B04	GMP#00432	BOLD:AAZ3934	BIOUG04536-B04	592[0n]	1	KP048501		No				07-Jun-2012	Nilea sternalis		Wood Buffalo National Park	Vouchered:Registered Collection	Centre for Biodiversity Genomics	Collected from June 7 to 14 2012	BIOUG04536-B04	Arthropoda	Insecta	Diptera	Tachinidae	Exoristinae	Eryciini	Nilea	Nilea sternalis		Paul D.N. Hebert	phebert@uoguelph.ca	Image and sequence based		BIOUG04536-B04				Wood Buffalo National Park	Collected from June 7 to 14 2012	Vouchered:Registered Collection	to be sampled from voucher				BIOUG04536-B04	Nicole Labine	07-Jun-2012	Canada
CNWBE	CNWBE329-13	BIOUG05836-D07	GMP#00431	BOLD:AAZ3934	BIOUG05836-D07	645[0n]	1	KP040611		No				31-May-2012	Nilea sternalis		Wood Buffalo National Park	Vouchered:Registered Collection	Centre for Biodiversity Genomics	Collected from May 31 to June 7 2012, dry week, very little precipitaton, hot dry air	BIOUG05836-D07	Arthropoda	Insecta	Diptera	Tachinidae	Exoristinae	Eryciini	Nilea	Nilea sternalis		Paul D.N. Hebert	phebert@uoguelph.ca	Image and sequence based		BIOUG05836-D07				Wood Buffalo National Park	Collected from May 31 to June 7 2012, dry week, very little precipitaton, hot dry air	Vouchered:Registered Collection	to be sampled from voucher				BIOUG05836-D07	Nicole Labine	31-May-2012	Canada
CNWBE	CNWBE339-13	BIOUG05836-E05	GMP#00431	BOLD:AAZ3934	BIOUG05836-E05	655[0n]	1	KP042097		No				31-May-2012	Nilea sternalis		Wood Buffalo National Park	Vouchered:Registered Collection	Centre for Biodiversity Genomics	Collected from May 31 to June 7 2012, dry week, very little precipitaton, hot dry air	BIOUG05836-E05	Arthropoda	Insecta	Diptera	Tachinidae	Exoristinae	Eryciini	Nilea	Nilea sternalis		Paul D.N. Hebert	phebert@uoguelph.ca	Image and sequence based		BIOUG05836-E05				Wood Buffalo National Park	Collected from May 31 to June 7 2012, dry week, very little precipitaton, hot dry air	Vouchered:Registered Collection	to be sampled from voucher				BIOUG05836-E05	Nicole Labine	31-May-2012	Canada
CRHIE	CRHIE025-15	BIOUG27394-H10	L#15CRH-0034	BOLD:AAA1961	BIOUG27394-H10	591[0n]	1	MG165595		No				17-Sep-2015	Nilea	A		Vouchered:Registered Collection	Centre for Biodiversity Genomics		BIOUG27394-H10	Arthropoda	Insecta	Diptera	Tachinidae	Exoristinae	Eryciini	Nilea			Paul D.N. Hebert	phebert@uoguelph.ca	Image and sequence based		BIOUG27394-H10			A			Vouchered:Registered Collection	Tissue				BIOUG27394-H10	BIO Collections Staff	17-Sep-2015	Canada
GBAAU	GBDP1602-06	AY649320				525[0n]		AY649320		No			Yes		Nilea nigrolineata				Mined from GenBank, NCBI		AY649320	Arthropoda	Insecta	Diptera	Tachinidae	Exoristinae	Eryciini	Nilea	Nilea nigrolineata					BOLD_Curation_from_Pseudoperichaeta nigrolineata|	AY649320											AY649320
GMOFH	GMOFH092-21	BIOUG56869-C12	GMP#04795	BOLD:AAZ3934	BIOUG56869-C12	654[0n]				No				01-Aug-2014	Nilea	A		Vouchered:Registered Collection	Centre for Biodiversity Genomics		BIOUG56869-C12	Arthropoda	Insecta	Diptera	Tachinidae	Exoristinae	Eryciini	Nilea			Renee Miskie	rlabbe@uoguelph.ca	BIN based		BIOUG56869-C12			A			Vouchered:Registered Collection	inv leg				BIOUG56869-C12	K.Cox	01-Aug-2014	Canada
GMRSU	GMRSU143-15	BIOUG26952-F07	GMP#08707	BOLD:ACB0824	BIOUG26952-F07	638[0n]	2			Yes				11-Jul-2015	Nilea	A		Vouchered:Registered Collection	Centre for Biodiversity Genomics		BIOUG26952-F07	Arthropoda	Insecta	Diptera	Tachinidae	Exoristinae	Eryciini	Nilea			BOLD Identification System []		BOLD ID Engine		BIOUG26952-F07			A			Vouchered:Registered Collection	Tissue				BIOUG26952-F07	A.Voronkov	11-Jul-2015	Russia
HPPPE	HPPPE1057-13	BIOUG07352-H05	GMP#01738	BOLD:ACI3044	BIOUG07352-H05	658[0n]	3	KR645631		Yes				13-Jul-2013	Nilea			Vouchered:Registered Collection	Centre for Biodiversity Genomics	Jul 13-20 2013	BIOUG07352-H05	Arthropoda	Insecta	Diptera	Tachinidae	Exoristinae	Eryciini	Nilea			BOLD Identification System []		BOLD ID Engine		BIOUG07352-H05					Jul 13-20 2013	Vouchered:Registered Collection					BIOUG07352-H05	Tyler Zemlak	13-Jul-2013	Canada
HPPPE	HPPPE1063-13	BIOUG07352-H11	GMP#01738	BOLD:ACI3044	BIOUG07352-H11	658[0n]	3	KR639534	1	Yes				13-Jul-2013	Nilea			Vouchered:Registered Collection	Centre for Biodiversity Genomics	Jul 13-20 2013	BIOUG07352-H11	Arthropoda	Insecta	Diptera	Tachinidae	Exoristinae	Eryciini	Nilea					BOLD ID Engine		BIOUG07352-H11					Jul 13-20 2013	Vouchered:Registered Collection					BIOUG07352-H11	Tyler Zemlak	13-Jul-2013	Canada
INRMA	INRMA4483-21	BIOUG56825-H10	BIOUG56825-H10	BOLD:AEE4073	ENT0019-012927	655[0n]			1	No				30-Jun-2019	Nilea	a		Vouchered:Registered Collection	Royal British Columbia Museum	Syd Cannings/Canadian Wildlife Service 2019 Collections Donation|20200111|20190630|SC19-58	BIOUG56825-H10	Arthropoda	Insecta	Diptera	Tachinidae	Exoristinae	Eryciini	Nilea			Jeremy deWaard	jeremy.dewaard+1@gmail.com	Image and sequence based		BIOUG56825-H10			a		Syd Cannings/Canadian Wildlife Service 2019 Collections Donation|20200111|20190630|SC19-58	Vouchered:Registered Collection	inv leg				BIOUG56825-H10	S.G.Cannings	30-Jun-2019	Canada
LYMAB	LYMAB1457-15	CCDB-23516-C08		BOLD:AAZ4567	LEM-0091019	658[0n]	4		1	Yes				26-Jun-1997	Nilea mathesoni	A		Vouchered:Registered Collection	McGill University, Lyman Entomological Museum		CCDB-23516-C08	Arthropoda	Insecta	Diptera	Tachinidae	Exoristinae	Eryciini	Nilea	Nilea mathesoni						CCDB-23516-C08		S	A			Vouchered:Registered Collection	Tissue				CCDB-23516-C08	D.M.Wood	26-Jun-1997	Canada
LYMAB	LYMAB1458-15	CCDB-23516-C09		BOLD:AAG2365	LEM-0091022	508[0n]	4		1	Yes				05-Jun-1998	Nilea noctuiformis	A		Vouchered:Registered Collection	McGill University, Lyman Entomological Museum		CCDB-23516-C09	Arthropoda	Insecta	Diptera	Tachinidae	Exoristinae	Eryciini	Nilea	Nilea noctuiformis						CCDB-23516-C09		S	A			Vouchered:Registered Collection	Tissue				CCDB-23516-C09	D.M.Wood	05-Jun-1998	Canada
LYMAB	LYMAB1460-15	CCDB-23516-C11		BOLD:AAA1961	LEM-0091029	618[0n]	4		1	Yes				10-Jul-2001	Nilea unipilum	A		Vouchered:Registered Collection	McGill University, Lyman Entomological Museum		CCDB-23516-C11	Arthropoda	Insecta	Diptera	Tachinidae	Exoristinae	Eryciini	Nilea	Nilea unipilum						CCDB-23516-C11		S	A			Vouchered:Registered Collection	Tissue				CCDB-23516-C11	D.M.Wood	10-Jul-2001	Canada
LYMAB	LYMAB1462-15	CCDB-23516-D01		BOLD:AAA1961	LEM-0091031	658[0n]	4		1	Yes				24-Jun-1993	Nilea unipilum	A		Vouchered:Registered Collection	McGill University, Lyman Entomological Museum		CCDB-23516-D01	Arthropoda	Insecta	Diptera	Tachinidae	Exoristinae	Eryciini	Nilea	Nilea unipilum						CCDB-23516-D01		S	A			Vouchered:Registered Collection	Tissue				CCDB-23516-D01	D.M.Wood	24-Jun-1993	Canada
LYMAB	LYMAB1466-15	CCDB-23516-D05		BOLD:AAZ4566	LEM-0091035	658[0n]	4		1	Yes				10-Jul-2001	Nilea valens	A		Vouchered:Registered Collection	McGill University, Lyman Entomological Museum		CCDB-23516-D05	Arthropoda	Insecta	Diptera	Tachinidae	Exoristinae	Eryciini	Nilea	Nilea valens						CCDB-23516-D05		S	A			Vouchered:Registered Collection	Tissue				CCDB-23516-D05	D.M.Wood	10-Jul-2001	Canada
LYMAB	LYMAB1467-15	CCDB-23516-D06		BOLD:AAZ4566	LEM-0091036	658[0n]	4		1	Yes				19-Jun-1998	Nilea valens	A		Vouchered:Registered Collection	McGill University, Lyman Entomological Museum	Early Year	CCDB-23516-D06	Arthropoda	Insecta	Diptera	Tachinidae	Exoristinae	Eryciini	Nilea	Nilea valens						CCDB-23516-D06		S	A		Early Year	Vouchered:Registered Collection	Tissue				CCDB-23516-D06	D.M.Wood	19-Jun-1998	Canada
LYMAB	LYMAB1468-15	CCDB-23516-D07		BOLD:AAZ4566	LEM-0091037	658[0n]	4		1	Yes				23-Jun-1997	Nilea valens	A		Vouchered:Registered Collection	McGill University, Lyman Entomological Museum		CCDB-23516-D07	Arthropoda	Insecta	Diptera	Tachinidae	Exoristinae	Eryciini	Nilea	Nilea valens						CCDB-23516-D07		S	A			Vouchered:Registered Collection	Tissue				CCDB-23516-D07	D.M.Wood	23-Jun-1997	Canada
LYMAB	LYMAB1469-15	CCDB-23516-D08		BOLD:AAZ4566	LEM-0091039	658[0n]	4		1	Yes				12-Jul-1999	Nilea valens	A		Vouchered:Registered Collection	McGill University, Lyman Entomological Museum		CCDB-23516-D08	Arthropoda	Insecta	Diptera	Tachinidae	Exoristinae	Eryciini	Nilea	Nilea valens						CCDB-23516-D08		S	A			Vouchered:Registered Collection	Tissue				CCDB-23516-D08	D.M.Wood	12-Jul-1999	Canada
NOTAH	NOTAH241-15	NOTAC241	NOTAC241	BOLD:ACB0824		561[0n]	2		1	No				23-Aug-2007	Nilea hortulana	adult			Norwegian Institute for Nature Research		NOTAC241	Arthropoda	Insecta	Diptera	Tachinidae	Exoristinae	Eryciini	Nilea	Nilea hortulana		Frode Odegaard	frode.odegaard@ntnu.no			NOTAC241			adult				legs				NOTAC241	Frode Odegaard	23-Aug-2007	Norway
NOTAH	NOTAH242-15	NOTAC242	NOTAC242	BOLD:ACB0824		658[0n]	2		1	Yes				23-Aug-2007	Nilea hortulana	adult			Norwegian Institute for Nature Research		NOTAC242	Arthropoda	Insecta	Diptera	Tachinidae	Exoristinae	Eryciini	Nilea	Nilea hortulana		Frode Odegaard	frode.odegaard@ntnu.no			NOTAC242			adult				legs				NOTAC242	Frode Odegaard	23-Aug-2007	Norway
NOTAH	NOTAH243-15	NOTAC243	NOTAC243	BOLD:ACB0824		658[0n]	2		1	Yes				23-Aug-2007	Nilea hortulana	adult			Norwegian Institute for Nature Research		NOTAC243	Arthropoda	Insecta	Diptera	Tachinidae	Exoristinae	Eryciini	Nilea	Nilea hortulana		Frode Odegaard	frode.odegaard@ntnu.no			NOTAC243			adult				legs				NOTAC243	Frode Odegaard	23-Aug-2007	Norway
SMTPJ	SMTPJ2869-14	BIOUG16110-C10	GMP#05803	BOLD:AAA1961	BIOUG16110-C10	606[0n]	1	KR766719		No				03-Oct-2014	Nilea	A	Dundas, St. Augustine Catholic ES	Vouchered:Registered Collection	Centre for Biodiversity Genomics		BIOUG16110-C10	Arthropoda	Insecta	Diptera	Tachinidae	Exoristinae	Eryciini	Nilea			BOLD Identification System []		BOLD ID Engine		BIOUG16110-C10			A	Dundas, St. Augustine Catholic ES		Vouchered:Registered Collection					BIOUG16110-C10	Joanne Glavic	03-Oct-2014	Canada
SSEIC	SSEIC7474-13	BIOUG08106-H03	L#12BIOBUS-0793	BOLD:ACC8325	BIOUG08106-H03	661[0n]	3	KM951899	1	Yes				03-Jul-2012	Nilea		Elk Island NP	Vouchered:Registered Collection	Centre for Biodiversity Genomics		BIOUG08106-H03	Arthropoda	Insecta	Diptera	Tachinidae	Exoristinae	Eryciini	Nilea					BOLD ID Engine		BIOUG08106-H03				Elk Island NP		Vouchered:Registered Collection	Tissue				BIOUG08106-H03	BIOBus 2012	03-Jul-2012	Canada
TACFI	TACFI228-12	JP00138		BOLD:ACB0824	JP00138	658[0n]	2	KX844184	1	Yes				20-Jul-2009	Nilea hortulana	adult			Tampere Museum of Natural History		JP00138	Arthropoda	Insecta	Diptera	Tachinidae	Exoristinae	Eryciini	Nilea	Nilea hortulana		Jaakko L.O. Pohjoismaeki	jaakkop@uef.fi			JP00138		S	adult								JP00138	Matias Mustonen	20-Jul-2009	Finland
TACFI	TACFI517-12	JP00542		BOLD:ACB0824	JP00542	658[0n]	2	KX844336	1	Yes				30-Jul-2009	Nilea hortulana	adult			Tampere Museum of Natural History		JP00542	Arthropoda	Insecta	Diptera	Tachinidae	Exoristinae	Eryciini	Nilea	Nilea hortulana		Jaakko L.O. Pohjoismaeki	jaakkop@uef.fi			JP00542		S	adult								JP00542	Jaakko Pohjoismaeki	30-Jul-2009	Finland
TACFI	TACFI518-12	JP00543		BOLD:ACB0824	JP00543	586[2n]	2	KX844003	1	No				30-Jun-2008	Nilea hortulana	adult			Tampere Museum of Natural History		JP00543	Arthropoda	Insecta	Diptera	Tachinidae	Exoristinae	Eryciini	Nilea	Nilea hortulana		Jaakko L.O. Pohjoismaeki	jaakkop@uef.fi			JP00543		S	adult								JP00543	Jaakko Pohjoismaeki	30-Jun-2008	Finland
TACFI	TACFI520-12	JP00545		BOLD:ACB0824	JP00545	658[0n]	2	KX843907	1	Yes				25-Jun-2004	Nilea innoxia	adult			Tampere Museum of Natural History		JP00545	Arthropoda	Insecta	Diptera	Tachinidae	Exoristinae	Eryciini	Nilea	Nilea innoxia		Jaakko L.O. Pohjoismaeki	jaakkop@uef.fi			JP00545		S	adult								JP00545	Jaakko Pohjoismaeki	25-Jun-2004	Finland
TACFI	TACFI522-12	JP00547		BOLD:AAZ3934	JP00547	658[0n]	2	KX844548	1	Yes				17-Jul-2005	Nilea rufiscutellaris	adult			Tampere Museum of Natural History		JP00547	Arthropoda	Insecta	Diptera	Tachinidae	Exoristinae	Eryciini	Nilea	Nilea rufiscutellaris		Christer Bergstroem	christer.bergstromzeta@outlook.com			JP00547	M	S	adult								JP00547	Jaakko Pohjoismaeki	17-Jul-2005	Finland
TACFI	TACFI523-12	JP00548		BOLD:AAZ3934	JP00548	658[0n]	2	KX844479	1	Yes				21-Jul-2007	Nilea rufiscutellaris	adult			Tampere Museum of Natural History		JP00548	Arthropoda	Insecta	Diptera	Tachinidae	Exoristinae	Eryciini	Nilea	Nilea rufiscutellaris		Jaakko L.O. Pohjoismaeki	jaakkop@uef.fi			JP00548		S	adult								JP00548	Jaakko Pohjoismaeki	21-Jul-2007	Finland
TACFI	TACFI524-12	JP00549		BOLD:AAZ3934	JP00549	658[0n]	2	KX844312	1	Yes				21-Jul-2007	Nilea rufiscutellaris	adult			Tampere Museum of Natural History		JP00549	Arthropoda	Insecta	Diptera	Tachinidae	Exoristinae	Eryciini	Nilea	Nilea rufiscutellaris		Jaakko L.O. Pohjoismaeki	jaakkop@uef.fi			JP00549		S	adult								JP00549	Jaakko Pohjoismaeki	21-Jul-2007	Finland
TACFI	TACFI703-13	JP00838		BOLD:ACB0824	JP00838	658[0n]	2	KX844391	1	Yes				21-Jun-2011	Nilea innoxia	adult			Tampere Museum of Natural History		JP00838	Arthropoda	Insecta	Diptera	Tachinidae	Exoristinae	Eryciini	Nilea	Nilea innoxia		Jaakko L.O. Pohjoismaeki	jaakkop@uef.fi			JP00838		S	adult								JP00838	J. Koistinen	21-Jun-2011	Finland
ACGBA	ACGBA15868-23	DHJPAR0070383	22-SRNP-26507	BOLD:AAA1961	22-SRNP-26507	654[0n]				No				04-Mar-2022	Nilea Janzen1961	adult	Eulepte concordalis		University of Pennsylvania	Crambidae	DHJPAR0070383	Arthropoda	Insecta	Diptera	Tachinidae	Exoristinae	Eryciini	Nilea	Nilea Janzen1961		Daniel H. Janzen	djanzen@sas.upenn.edu			DHJPAR0070383		S	adult	Eulepte concordalis	Crambidae				Host: Eulepte concordalis	Host: 22-SRNP-26507	DHJPAR0070383	Minor Carmona	04-Mar-2022	Costa Rica
ACGBA	ACGBA16794-23	DHJPAR0111696	23-SRNP-26255	BOLD:AAA1961	23-SRNP-26255	670[0n]				No					Nilea Janzen1961	adult			University of Pennsylvania		DHJPAR0111696	Arthropoda	Insecta	Diptera	Tachinidae	Exoristinae	Eryciini	Nilea	Nilea Janzen1961		Daniel H. Janzen	djanzen@sas.upenn.edu			DHJPAR0111696		S	adult							Host: 23-SRNP-26255	DHJPAR0111696	Janzen2023		Costa Rica
ASTAX	ASHYE2055-10	DHJPAR0037222	07-SRNP-12403	BOLD:AAA1961	07-SRNP-12403	657[0n]	2	HM434609		Yes				15-May-2007	Nilea Janzen1961	adult	Omiodes cuniculalis		University of Pennsylvania	Crambidae	DHJPAR0037222	Arthropoda	Insecta	Diptera	Tachinidae	Exoristinae	Eryciini	Nilea	Nilea Janzen1961		Daniel H. Janzen	djanzen@sas.upenn.edu			DHJPAR0037222		S	adult	Omiodes cuniculalis	Crambidae				Host: Omiodes cuniculalis	Host: 07-SRNP-12403	DHJPAR0037222	Lucia Vargas	15-May-2007	Costa Rica
CNNHE	CNNHE2746-14	BIOUG17481-G02	GMP#03982	BOLD:AAZ3934	BIOUG17481-G02	564[0n]	1	KR598959		No				18-Jul-2014	Nilea sternalis	A	Nahanni NP	Vouchered:Registered Collection	Centre for Biodiversity Genomics		BIOUG17481-G02	Arthropoda	Insecta	Diptera	Tachinidae	Exoristinae	Eryciini	Nilea	Nilea sternalis		Paul D.N. Hebert	phebert@uoguelph.ca	Image and sequence based		BIOUG17481-G02			A	Nahanni NP		Vouchered:Registered Collection	to be sampled from voucher				BIOUG17481-G02	Parks Canada	18-Jul-2014	Canada
CRHIB	CRHIB041-15	BIOUG27230-G07	L#15CRH-0025	BOLD:AAA1961	BIOUG27230-G07	591[0n]	1	MG163021		No				17-Sep-2015	Nilea	A		Vouchered:Registered Collection	Centre for Biodiversity Genomics		BIOUG27230-G07	Arthropoda	Insecta	Diptera	Tachinidae	Exoristinae	Eryciini	Nilea			BOLD Identification System []		BOLD ID Engine		BIOUG27230-G07			A			Vouchered:Registered Collection	Tissue				BIOUG27230-G07	BIO Collections Staff	17-Sep-2015	Canada
HPPPE	HPPPE1058-13	BIOUG07352-H06	GMP#01738	BOLD:ACI3044	BIOUG07352-H06	627[0n]	3	KR639312	1	Yes				13-Jul-2013	Nilea			Vouchered:Registered Collection	Centre for Biodiversity Genomics	Jul 13-20 2013	BIOUG07352-H06	Arthropoda	Insecta	Diptera	Tachinidae	Exoristinae	Eryciini	Nilea					BOLD ID Engine		BIOUG07352-H06					Jul 13-20 2013	Vouchered:Registered Collection					BIOUG07352-H06	Tyler Zemlak	13-Jul-2013	Canada
LYMAB	LYMAB1461-15	CCDB-23516-C12		BOLD:AAA1961	LEM-0091030	407[0n]	6		1	No				23-Jun-1994	Nilea unipilum	A		Vouchered:Registered Collection	McGill University, Lyman Entomological Museum		CCDB-23516-C12	Arthropoda	Insecta	Diptera	Tachinidae	Exoristinae	Eryciini	Nilea	Nilea unipilum						CCDB-23516-C12		S	A			Vouchered:Registered Collection	Tissue				CCDB-23516-C12	D.M.Wood	23-Jun-1994	Canada
LYMAB	LYMAB1464-15	CCDB-23516-D03		BOLD:AAA1961	LEM-0091033	658[1n]	4		1	Yes				05-Jun-1998	Nilea unipilum	A		Vouchered:Registered Collection	McGill University, Lyman Entomological Museum	Early Year	CCDB-23516-D03	Arthropoda	Insecta	Diptera	Tachinidae	Exoristinae	Eryciini	Nilea	Nilea unipilum						CCDB-23516-D03		S	A		Early Year	Vouchered:Registered Collection	Tissue				CCDB-23516-D03	D.M.Wood	05-Jun-1998	Canada
LYMAB	LYMAB1465-15	CCDB-23516-D04		BOLD:AAZ4566	LEM-0091034	658[0n]	4		1	Yes				10-Jul-2001	Nilea valens	A		Vouchered:Registered Collection	McGill University, Lyman Entomological Museum		CCDB-23516-D04	Arthropoda	Insecta	Diptera	Tachinidae	Exoristinae	Eryciini	Nilea	Nilea valens		D. Monty Wood	mgwood@mac.com			CCDB-23516-D04		S	A			Vouchered:Registered Collection	Tissue				CCDB-23516-D04	D.M.Wood	10-Jul-2001	Canada
NOTAH	NOTAH244-15	NOTAC244	NOTAC244	BOLD:ACB0824		658[0n]	2		1	Yes				19-Jul-2007	Nilea hortulana	adult			Norwegian Institute for Nature Research		NOTAC244	Arthropoda	Insecta	Diptera	Tachinidae	Exoristinae	Eryciini	Nilea	Nilea hortulana		Frode Odegaard	frode.odegaard@ntnu.no			NOTAC244			adult				legs				NOTAC244	Frode Odegaard	19-Jul-2007	Norway
SMPAN	SMPAN737-21	BIOUG64468-H02	L#18YUK-02	BOLD:AAZ3934	BIOUG64468-H02	656[0n]				No				21-Jun-2018	Nilea	A		Vouchered:Registered Collection	Centre for Biodiversity Genomics		BIOUG64468-H02	Arthropoda	Insecta	Diptera	Tachinidae	Exoristinae	Eryciini	Nilea			Renee Miskie	rlabbe@uoguelph.ca	BIN based		BIOUG64468-H02			A			Vouchered:Registered Collection	inv leg				BIOUG64468-H02	S.Monckton	21-Jun-2018	Canada
TACFI	TACFI521-12	JP00546		BOLD:ACB0824	JP00546	427[0n]	2	KX843926	1	No				24-Jul-2007	Nilea innoxia	adult			Tampere Museum of Natural History	Haavilla karhunputken kukinnolta, pieni niitty urheilukentaen vieressae	JP00546	Arthropoda	Insecta	Diptera	Tachinidae	Exoristinae	Eryciini	Nilea	Nilea innoxia		Jaakko L.O. Pohjoismaeki	jaakkop@uef.fi			JP00546		S	adult		Haavilla karhunputken kukinnolta, pieni niitty urheilukentaen vieressae						JP00546	Pekka Pohjola	24-Jul-2007	Finland
[truncated: 19 more columns]
